# Supplementary material for: (3S,4Z)-3-Chloro-1-methyl-4-[(2E)-(3-methyl­benzyl­idene)hydrazinyl­idene]-3,4-dihydro-1H-2,1-benzothia­zine 2,2-dioxide
Source: Acta Crystallogr Sect E Struct Rep Online. 2012 Jan 11;68(Pt 2):o338. doi: 10.1107/S1600536811056315 (PMC3275023; doi:10.1107/S1600536811056315)
Supplement: Supplementary file 1 [file e-68-0o338-sup1.cif]

##############################################################################
#                                                                            #
# This CIF contains the data in a paper accepted for publication in          #
# Acta Crystallographica Section E. It conforms to the requirements of       #
# Notes for Authors for Acta Crystallographica Section E, and has been       #
# peer reviewed under the auspices of the IUCr Commission on Journals.       #
#                                                                            #
# Full details of the Crystallographic Information File format               #
# are given in the paper "The Crystallographic Information File (CIF):       #
# a New Standard Archive File for Crystallography" by S. R. Hall, F. H.      #
# Allen and I. D. Brown [Acta Cryst. (1991), A47, 655-685].                  #
#                                                                            #
# The current version of the core CIF dictionary is obtainable from          #
# ftp://ftp.iucr.org/pub/cif_core.dic.                                       #
#                                                                            #
# Software is freely available for graphical display of the structure(s)     #
# in this CIF. For information consult the CIF software page                 #
# http://www.iucr.org/resources/cif/software.                                #
#                                                                            #
# This file may be used for bona fide research purposes within the           #
# scientific community so long as proper attribution is given to the journal # 
# article from which it was obtained.                                        #
#                                                                            #
##############################################################################
data_global
_audit_creation_method     ?
_journal_date_recd_electronic     2011-12-28
_journal_date_accepted     2011-12-31
_journal_name_full     'Acta Crystallographica, Section E'
_journal_year     2012
_journal_volume     68
_journal_issue      2
_journal_page_first     o338
_journal_page_last     o338
_journal_paper_category     QO
_journal_paper_doi     10.1107/S1600536811056315
_journal_coeditor_code     HB6582
_publ_contact_author
;
Muhammad Nawaz Tahir
University of Sargodha
Department of Physics
Sargodha
Pakistan
;
_publ_contact_author_email     'dmntahir_uos@yahoo.com'
_publ_contact_author_fax     '0092 48 32 22 121'
_publ_contact_author_phone     '0092 48 92 30 914'
_publ_section_title
;\
(3<i>S</i>,4<i>Z</i>)-3-Chloro-1-methyl-4-[(2<i>E</i>)-(3-methylbenzylidene)\
hydrazinylidene]-3,4-dihydro-1<i>H</i>-2,1-benzothiazine 2,2-dioxide
;
loop_
    _publ_author_name
    _publ_author_address
    'Muhammad  Shafiq'
;
Materials Chemistry Laboratory
Department of Chemistry
Government College University
Lahore
Pakistan
;
    'Tahir, M. Nawaz'
;
University of Sargodha
Department of Physics
Sargodha
Pakistan
;
    'Islam Ullah Khan'
;
Materials Chemistry Laboratory
Department of Chemistry
Government College University
Lahore
Pakistan
;
    'Muhammad Zia-Ur-Rehman'
;
Applied Chemistry Research Center
PCSIR Laboratories Complex
Lahore
Pakistan
;
data_I
_audit_creation_method     SHELXL-97
_chemical_name_systematic
;
(3<i>S</i>,4<i>Z</i>)-3-Chloro-1-methyl-4-[(2<i>E</i>)-(3-
methylbenzylidene)hydrazinylidene]-3,4-dihydro-1<i>H</i>-2,1-benzothiazine
2,2-dioxide
;
_chemical_name_common     ?
_chemical_formula_moiety     'C17 H16 Cl N3 O2 S'
_chemical_formula_sum     'C17 H16 Cl N3 O2 S'
_chemical_formula_iupac     'C17 H16 Cl N3 O2 S'
_chemical_formula_weight     361.84
_symmetry_cell_setting     orthorhombic
_symmetry_space_group_name_H-M     'P 21 21 21'
_symmetry_space_group_name_Hall     'P 2ac 2ab'
loop_
    _symmetry_equiv_pos_site_id
    _symmetry_equiv_pos_as_xyz
    1 x,y,z
    2 1/2-x,-y,1/2+z
    3 1/2+x,1/2-y,-z
    4 -x,1/2+y,1/2-z
_cell_length_a     8.7734(2)
_cell_length_b     11.1271(2)
_cell_length_c     17.9423(3)
_cell_angle_alpha     90
_cell_angle_beta     90
_cell_angle_gamma     90
_cell_volume     1751.57(6)
_cell_formula_units_Z     4
_cell_measurement_reflns_used     2106
_cell_measurement_theta_min     1.44
_cell_measurement_theta_max     25.25
_cell_measurement_temperature     296(2)
_exptl_crystal_description     needle
_exptl_crystal_colour     orange
_exptl_crystal_size_max     0.26
_exptl_crystal_size_mid     0.18
_exptl_crystal_size_min     0.12
_exptl_crystal_density_diffrn     1.372
_exptl_crystal_density_meas     ?
_exptl_crystal_density_method     'not measured'
_exptl_crystal_F_000     752
_exptl_absorpt_coefficient_mu     0.352
_exptl_absorpt_correction_type     multi-scan
_exptl_absorpt_process_details     '(SADABS; Bruker, 2005)'
_exptl_absorpt_correction_T_min     0.930
_exptl_absorpt_correction_T_max     0.960
_exptl_special_details     ' '
_diffrn_ambient_temperature     296(2)
_diffrn_radiation_type     MoK\a
_diffrn_radiation_wavelength     0.71073
_diffrn_radiation_source     'fine-focus sealed tube'
_diffrn_radiation_monochromator     graphite
_diffrn_measurement_device_type     'Bruker Kappa APEXII CCD'
_diffrn_measurement_method     \w
_diffrn_detector_area_resol_mean     7.50
_diffrn_reflns_number     17152
_diffrn_reflns_av_R_equivalents     0.0294
_diffrn_reflns_av_sigmaI/netI     0.0311
_diffrn_reflns_theta_min     2.15
_diffrn_reflns_theta_max     28.29
_diffrn_reflns_theta_full     28.29
_diffrn_measured_fraction_theta_max     0.998
_diffrn_measured_fraction_theta_full     0.998
_diffrn_reflns_limit_h_min     -10
_diffrn_reflns_limit_h_max     11
_diffrn_reflns_limit_k_min     -14
_diffrn_reflns_limit_k_max     14
_diffrn_reflns_limit_l_min     -23
_diffrn_reflns_limit_l_max     23
_diffrn_standards_number     0
_diffrn_standards_interval_count     ?
_diffrn_standards_interval_time     ?
_diffrn_standards_decay_%     ?
_refine_special_details
;
Refinement of <i>F</i>^2^ against ALL reflections. The weighted <i>R</i>-factor
<i>wR</i> and goodness of fit <i>S</i> are based on <i>F</i>^2^, conventional
<i>R</i>-factors <i>R</i> are based on <i>F</i>, with <i>F</i> set to zero for
negative <i>F</i>^2^. The threshold expression of <i>F</i>^2^ >
\s(<i>F</i>^2^) is used only for calculating <i>R</i>-factors(gt) <i>etc</i>.
and is not relevant to the choice of reflections for refinement.
<i>R</i>-factors based on <i>F</i>^2^ are statistically about twice as large
as those based on <i>F</i>, and <i>R</i>- factors based on ALL data will be
even larger.
;
_reflns_number_total     4265
_reflns_number_gt     3478
_reflns_threshold_expression     I>2\s(I)
_refine_ls_structure_factor_coef     Fsqd
_refine_ls_matrix_type     full
_refine_ls_R_factor_all     0.0511
_refine_ls_R_factor_gt     0.0364
_refine_ls_wR_factor_gt     0.0818
_refine_ls_wR_factor_ref     0.0884
_refine_ls_goodness_of_fit_ref     1.025
_refine_ls_restrained_S_all     1.025
_refine_ls_number_reflns     4265
_refine_ls_number_parameters     219
_refine_ls_number_restraints     0
_refine_ls_hydrogen_treatment     constr
_refine_ls_weighting_scheme     calc
_refine_ls_weighting_details
         'calc w=1/[\s^2^(Fo^2^)+(0.0410P)^2^+0.2645P] where P=(Fo^2^+2Fc^2^)/3'
_atom_sites_solution_hydrogens     geom
_atom_sites_solution_primary     direct
_atom_sites_solution_secondary     difmap
_refine_ls_shift/su_max     0.000
_refine_ls_shift/su_mean     0.000
_refine_diff_density_max     0.235
_refine_diff_density_min     -0.265
_refine_ls_abs_structure_details     'Flack (1983), <b>1788 Friedel pairs</b>'
_refine_ls_abs_structure_Flack     0.47(6)
loop_
    _atom_type_symbol
    _atom_type_description
    _atom_type_scat_dispersion_real
    _atom_type_scat_dispersion_imag
    _atom_type_scat_source
    'C' 'C' 0.0033 0.0016
                         'International Tables Vol C Tables 4.2.6.8 and 6.1.1.4'
    'H' 'H' 0.0000 0.0000
                         'International Tables Vol C Tables 4.2.6.8 and 6.1.1.4'
    'N' 'N' 0.0061 0.0033
                         'International Tables Vol C Tables 4.2.6.8 and 6.1.1.4'
    'O' 'O' 0.0106 0.0060
                         'International Tables Vol C Tables 4.2.6.8 and 6.1.1.4'
    'S' 'S' 0.1246 0.1234
                         'International Tables Vol C Tables 4.2.6.8 and 6.1.1.4'
    'Cl' 'Cl' 0.1484 0.1585
                         'International Tables Vol C Tables 4.2.6.8 and 6.1.1.4'
_computing_data_collection     'APEX2 (Bruker, 2009)'
_computing_cell_refinement     'SAINT (Bruker, 2009)'
_computing_data_reduction     'SAINT (Bruker, 2009)'
_computing_structure_solution     'SHELXS97 (Sheldrick, 2008)'
_computing_structure_refinement     'SHELXL97 (Sheldrick, 2008)'
_computing_molecular_graphics
                  'ORTEP-3 for Windows (Farrugia, 1997) and PLATON (Spek, 2009)'
_computing_publication_material
;
WinGX (Farrugia, 1999) and PLATON (Spek, 2009)
;
loop_
    _atom_site_type_symbol
    _atom_site_label
    _atom_site_fract_x
    _atom_site_fract_y
    _atom_site_fract_z
    _atom_site_U_iso_or_equiv
    _atom_site_thermal_displace_type
    _atom_site_calc_flag
    _atom_site_refinement_flags
    _atom_site_occupancy
    _atom_site_disorder_assembly
    _atom_site_disorder_group
    Cl Cl1 0.16886(7) 0.16151(6) 0.00310(3) 0.0619(2) Uani . . 1.000 . -16
    S S1 0.10071(6) 0.09643(5) 0.15565(3) 0.0411(2) Uani . . 1.000 . -16
    O O1 -0.04053(18) 0.05118(15) 0.12847(9) 0.0559(6) Uani . . 1.000 . -16
    O O2 0.17040(19) 0.04041(14) 0.21814(8) 0.0524(5) Uani . . 1.000 . -16
    N N1 0.0827(2) 0.23974(17) 0.16940(11) 0.0453(6) Uani . . 1.000 . -16
    N N2 0.5175(2) 0.13115(15) 0.09335(10) 0.0410(5) Uani . . 1.000 . -16
    N N3 0.5229(2) 0.03374(16) 0.04310(10) 0.0467(6) Uani . . 1.000 . -16
    C C1 0.2182(3) 0.30519(17) 0.18673(11) 0.0381(6) Uani . . 1.000 . -16
    C C2 0.2065(3) 0.4082(2) 0.22991(13) 0.0523(8) Uani . . 1.000 . -16
    C C3 0.3334(3) 0.4739(2) 0.24869(13) 0.0531(8) Uani . . 1.000 . -16
    C C4 0.4751(3) 0.4373(2) 0.22482(12) 0.0499(8) Uani . . 1.000 . -16
    C C5 0.4885(3) 0.3360(2) 0.18144(11) 0.0422(7) Uani . . 1.000 . -16
    C C6 0.3614(2) 0.26764(17) 0.16138(10) 0.0338(6) Uani . . 1.000 . -16
    C C7 -0.0609(3) 0.3020(3) 0.15644(19) 0.0690(10) Uani . . 1.000 . -16
    C C8 0.2429(2) 0.09333(19) 0.08520(10) 0.0380(6) Uani . . 1.000 . -16
    C C9 0.3815(2) 0.16115(17) 0.11258(10) 0.0339(6) Uani . . 1.000 . -16
    C C10 0.6581(3) 0.01494(19) 0.02078(12) 0.0455(7) Uani . . 1.000 . -16
    C C11 0.6974(3) -0.07862(19) -0.03287(12) 0.0464(7) Uani . . 1.000 . -16
    C C12 0.5872(3) -0.1500(3) -0.06694(14) 0.0668(10) Uani . . 1.000 . -16
    C C13 0.6332(4) -0.2383(3) -0.11655(18) 0.0808(13) Uani . . 1.000 . -16
    C C14 0.7839(4) -0.2554(2) -0.13190(16) 0.0751(12) Uani . . 1.000 . -16
    C C15 0.8968(3) -0.1863(2) -0.09916(14) 0.0588(8) Uani . . 1.000 . -16
    C C16 0.8497(3) -0.0975(2) -0.04930(12) 0.0513(8) Uani . . 1.000 . -16
    C C17 1.0632(4) -0.2042(3) -0.11637(18) 0.0803(11) Uani . . 1.000 . -16
    H H2 0.11120 0.43326 0.24642 0.0628 Uiso . . 1.000 . -16
    H H3 0.32356 0.54297 0.27748 0.0637 Uiso . . 1.000 . -16
    H H4 0.56141 0.48092 0.23799 0.0598 Uiso . . 1.000 . -16
    H H5 0.58447 0.31247 0.16504 0.0506 Uiso . . 1.000 . -16
    H H7A -0.10558 0.32386 0.20337 0.1034 Uiso . . 1.000 . -16
    H H7B -0.12931 0.25007 0.12985 0.1034 Uiso . . 1.000 . -16
    H H7C -0.04256 0.37318 0.12755 0.1034 Uiso . . 1.000 . -16
    H H8 0.27104 0.00984 0.07453 0.0456 Uiso . . 1.000 . -16
    H H10 0.73577 0.06310 0.03951 0.0545 Uiso . . 1.000 . -16
    H H12 0.48435 -0.13858 -0.05656 0.0802 Uiso . . 1.000 . -16
    H H13 0.56053 -0.28641 -0.13963 0.0969 Uiso . . 1.000 . -16
    H H14 0.81172 -0.31540 -0.16535 0.0899 Uiso . . 1.000 . -16
    H H16 0.92277 -0.04956 -0.02640 0.0616 Uiso . . 1.000 . -16
    H H17A 1.09454 -0.28229 -0.09956 0.1203 Uiso . . 1.000 . -16
    H H17B 1.12213 -0.14373 -0.09134 0.1203 Uiso . . 1.000 . -16
    H H17C 1.07907 -0.19801 -0.16917 0.1203 Uiso . . 1.000 . -16
loop_
    _atom_site_aniso_label
    _atom_site_aniso_U_11
    _atom_site_aniso_U_22
    _atom_site_aniso_U_33
    _atom_site_aniso_U_12
    _atom_site_aniso_U_13
    _atom_site_aniso_U_23
    Cl1 0.0545(4) 0.0921(4) 0.0390(3) -0.0107(3) -0.0091(3) 0.0114(3)
    S1 0.0304(3) 0.0494(3) 0.0434(3) -0.0036(2) 0.0022(2) 0.0065(2)
    O1 0.0360(10) 0.0662(10) 0.0655(10) -0.0139(8) -0.0005(8) 0.0038(8)
    O2 0.0459(10) 0.0616(9) 0.0497(8) -0.0011(8) 0.0023(8) 0.0190(7)
    N1 0.0253(10) 0.0544(10) 0.0561(11) 0.0053(8) 0.0001(8) -0.0009(8)
    N2 0.0357(10) 0.0437(9) 0.0435(9) 0.0038(8) 0.0036(8) -0.0065(7)
    N3 0.0414(12) 0.0459(10) 0.0527(10) -0.0009(9) 0.0088(9) -0.0098(8)
    C1 0.0322(11) 0.0447(11) 0.0374(10) 0.0049(9) -0.0006(8) -0.0003(8)
    C2 0.0417(13) 0.0592(13) 0.0561(13) 0.0133(12) 0.0043(11) -0.0130(12)
    C3 0.0569(17) 0.0487(12) 0.0537(12) 0.0045(12) -0.0028(12) -0.0115(10)
    C4 0.0488(15) 0.0507(12) 0.0501(12) -0.0065(11) -0.0107(11) -0.0038(10)
    C5 0.0331(12) 0.0520(12) 0.0414(10) -0.0031(10) 0.0002(9) -0.0009(9)
    C6 0.0301(11) 0.0399(9) 0.0315(9) 0.0022(8) -0.0007(8) 0.0017(8)
    C7 0.0372(15) 0.0779(19) 0.092(2) 0.0183(12) -0.0136(14) -0.0157(17)
    C8 0.0340(11) 0.0412(10) 0.0389(10) -0.0015(9) 0.0017(9) 0.0008(9)
    C9 0.0285(11) 0.0386(9) 0.0347(9) 0.0022(9) 0.0005(8) 0.0035(8)
    C10 0.0416(13) 0.0473(12) 0.0475(11) 0.0076(10) 0.0017(10) -0.0071(9)
    C11 0.0489(14) 0.0422(11) 0.0481(11) 0.0029(11) 0.0066(10) -0.0052(9)
    C12 0.0661(18) 0.0677(16) 0.0667(16) -0.0120(15) 0.0121(14) -0.0195(14)
    C13 0.093(3) 0.0663(17) 0.083(2) -0.0196(17) 0.0097(18) -0.0307(15)
    C14 0.110(3) 0.0500(14) 0.0652(16) 0.0004(17) 0.0260(17) -0.0173(12)
    C15 0.0755(18) 0.0493(13) 0.0516(12) 0.0193(14) 0.0202(14) 0.0017(10)
    C16 0.0553(15) 0.0465(12) 0.0521(12) 0.0091(12) 0.0076(11) -0.0046(10)
    C17 0.084(2) 0.080(2) 0.0770(19) 0.0358(17) 0.0277(17) 0.0024(16)
_geom_special_details
;
Bond distances, angles <i>etc</i>. have been calculated using the rounded
fractional coordinates. All su's are estimated from the variances of the
(full) variance-covariance matrix. The cell e.s.d.'s are taken into account in
the estimation of distances, angles and torsion angles
;
loop_
    _geom_bond_atom_site_label_1
    _geom_bond_atom_site_label_2
    _geom_bond_site_symmetry_1
    _geom_bond_site_symmetry_2
    _geom_bond_distance
    _geom_bond_publ_flag
    Cl1 C8 . . 1.7797(19) no
    S1 O1 . . 1.4237(17) no
    S1 O2 . . 1.4211(16) no
    S1 N1 . . 1.621(2) no
    S1 C8 . . 1.7763(19) no
    N1 C1 . . 1.428(3) no
    N1 C7 . . 1.457(3) no
    N2 N3 . . 1.411(2) no
    N2 C9 . . 1.286(2) no
    N3 C10 . . 1.269(3) no
    C1 C2 . . 1.387(3) no
    C1 C6 . . 1.400(3) no
    C2 C3 . . 1.374(4) no
    C3 C4 . . 1.377(4) no
    C4 C5 . . 1.375(3) no
    C5 C6 . . 1.397(3) no
    C6 C9 . . 1.484(3) no
    C8 C9 . . 1.513(3) no
    C10 C11 . . 1.459(3) no
    C11 C12 . . 1.393(4) no
    C11 C16 . . 1.384(4) no
    C12 C13 . . 1.386(4) no
    C13 C14 . . 1.364(5) no
    C14 C15 . . 1.385(4) no
    C15 C16 . . 1.396(3) no
    C15 C17 . . 1.505(4) no
    C2 H2 . . 0.9300 no
    C3 H3 . . 0.9300 no
    C4 H4 . . 0.9300 no
    C5 H5 . . 0.9300 no
    C7 H7A . . 0.9600 no
    C7 H7B . . 0.9600 no
    C7 H7C . . 0.9600 no
    C8 H8 . . 0.9800 no
    C10 H10 . . 0.9300 no
    C12 H12 . . 0.9300 no
    C13 H13 . . 0.9300 no
    C14 H14 . . 0.9300 no
    C16 H16 . . 0.9300 no
    C17 H17A . . 0.9600 no
    C17 H17B . . 0.9600 no
    C17 H17C . . 0.9600 no
loop_
    _geom_angle_atom_site_label_1
    _geom_angle_atom_site_label_2
    _geom_angle_atom_site_label_3
    _geom_angle_site_symmetry_1
    _geom_angle_site_symmetry_2
    _geom_angle_site_symmetry_3
    _geom_angle
    _geom_angle_publ_flag
    O1 S1 O2 . . . 119.32(10) no
    O1 S1 N1 . . . 108.37(10) no
    O1 S1 C8 . . . 111.14(9) no
    O2 S1 N1 . . . 110.69(10) no
    O2 S1 C8 . . . 104.52(9) no
    N1 S1 C8 . . . 101.29(10) no
    S1 N1 C1 . . . 116.97(14) no
    S1 N1 C7 . . . 121.86(17) no
    C1 N1 C7 . . . 120.8(2) no
    N3 N2 C9 . . . 113.71(16) no
    N2 N3 C10 . . . 111.08(17) no
    N1 C1 C2 . . . 118.8(2) no
    N1 C1 C6 . . . 121.60(17) no
    C2 C1 C6 . . . 119.6(2) no
    C1 C2 C3 . . . 121.1(2) no
    C2 C3 C4 . . . 119.9(2) no
    C3 C4 C5 . . . 119.7(2) no
    C4 C5 C6 . . . 121.6(2) no
    C1 C6 C5 . . . 118.04(18) no
    C1 C6 C9 . . . 122.46(17) no
    C5 C6 C9 . . . 119.47(17) no
    Cl1 C8 S1 . . . 108.93(10) no
    Cl1 C8 C9 . . . 110.45(14) no
    S1 C8 C9 . . . 108.89(13) no
    N2 C9 C6 . . . 118.41(16) no
    N2 C9 C8 . . . 121.94(17) no
    C6 C9 C8 . . . 119.63(15) no
    N3 C10 C11 . . . 123.1(2) no
    C10 C11 C12 . . . 122.2(2) no
    C10 C11 C16 . . . 118.5(2) no
    C12 C11 C16 . . . 119.4(2) no
    C11 C12 C13 . . . 119.0(3) no
    C12 C13 C14 . . . 120.7(3) no
    C13 C14 C15 . . . 122.0(3) no
    C14 C15 C16 . . . 117.0(2) no
    C14 C15 C17 . . . 122.2(2) no
    C16 C15 C17 . . . 120.8(2) no
    C11 C16 C15 . . . 122.0(2) no
    C1 C2 H2 . . . 119.00 no
    C3 C2 H2 . . . 119.00 no
    C2 C3 H3 . . . 120.00 no
    C4 C3 H3 . . . 120.00 no
    C3 C4 H4 . . . 120.00 no
    C5 C4 H4 . . . 120.00 no
    C4 C5 H5 . . . 119.00 no
    C6 C5 H5 . . . 119.00 no
    N1 C7 H7A . . . 109.00 no
    N1 C7 H7B . . . 110.00 no
    N1 C7 H7C . . . 109.00 no
    H7A C7 H7B . . . 109.00 no
    H7A C7 H7C . . . 109.00 no
    H7B C7 H7C . . . 109.00 no
    Cl1 C8 H8 . . . 110.00 no
    S1 C8 H8 . . . 110.00 no
    C9 C8 H8 . . . 109.00 no
    N3 C10 H10 . . . 118.00 no
    C11 C10 H10 . . . 118.00 no
    C11 C12 H12 . . . 121.00 no
    C13 C12 H12 . . . 121.00 no
    C12 C13 H13 . . . 120.00 no
    C14 C13 H13 . . . 120.00 no
    C13 C14 H14 . . . 119.00 no
    C15 C14 H14 . . . 119.00 no
    C11 C16 H16 . . . 119.00 no
    C15 C16 H16 . . . 119.00 no
    C15 C17 H17A . . . 109.00 no
    C15 C17 H17B . . . 109.00 no
    C15 C17 H17C . . . 109.00 no
    H17A C17 H17B . . . 109.00 no
    H17A C17 H17C . . . 109.00 no
    H17B C17 H17C . . . 109.00 no
loop_
    _geom_torsion_atom_site_label_1
    _geom_torsion_atom_site_label_2
    _geom_torsion_atom_site_label_3
    _geom_torsion_atom_site_label_4
    _geom_torsion_site_symmetry_1
    _geom_torsion_site_symmetry_2
    _geom_torsion_site_symmetry_3
    _geom_torsion_site_symmetry_4
    _geom_torsion
    _geom_torsion_publ_flag
    O1 S1 N1 C1 . . . . -171.41(15) no
    O1 S1 N1 C7 . . . . 1.7(2) no
    O2 S1 N1 C1 . . . . 55.99(18) no
    O2 S1 N1 C7 . . . . -130.9(2) no
    C8 S1 N1 C1 . . . . -54.42(17) no
    C8 S1 N1 C7 . . . . 118.7(2) no
    O1 S1 C8 Cl1 . . . . 49.97(14) no
    O1 S1 C8 C9 . . . . 170.49(13) no
    O2 S1 C8 Cl1 . . . . 179.94(12) no
    O2 S1 C8 C9 . . . . -59.54(15) no
    N1 S1 C8 Cl1 . . . . -64.97(12) no
    N1 S1 C8 C9 . . . . 55.54(15) no
    S1 N1 C1 C2 . . . . -151.50(17) no
    S1 N1 C1 C6 . . . . 28.4(3) no
    C7 N1 C1 C2 . . . . 35.3(3) no
    C7 N1 C1 C6 . . . . -144.8(2) no
    C9 N2 N3 C10 . . . . 174.07(18) no
    N3 N2 C9 C6 . . . . -176.04(16) no
    N3 N2 C9 C8 . . . . 2.2(3) no
    N2 N3 C10 C11 . . . . -178.60(19) no
    N1 C1 C2 C3 . . . . 179.5(2) no
    C6 C1 C2 C3 . . . . -0.4(3) no
    N1 C1 C6 C5 . . . . -179.34(18) no
    N1 C1 C6 C9 . . . . 2.6(3) no
    C2 C1 C6 C5 . . . . 0.5(3) no
    C2 C1 C6 C9 . . . . -177.55(19) no
    C1 C2 C3 C4 . . . . -0.3(3) no
    C2 C3 C4 C5 . . . . 0.9(3) no
    C3 C4 C5 C6 . . . . -0.8(3) no
    C4 C5 C6 C1 . . . . 0.1(3) no
    C4 C5 C6 C9 . . . . 178.17(19) no
    C1 C6 C9 N2 . . . . -178.30(18) no
    C1 C6 C9 C8 . . . . 3.4(3) no
    C5 C6 C9 N2 . . . . 3.7(3) no
    C5 C6 C9 C8 . . . . -174.64(17) no
    Cl1 C8 C9 N2 . . . . -93.1(2) no
    Cl1 C8 C9 C6 . . . . 85.20(18) no
    S1 C8 C9 N2 . . . . 147.38(16) no
    S1 C8 C9 C6 . . . . -34.4(2) no
    N3 C10 C11 C12 . . . . 3.8(4) no
    N3 C10 C11 C16 . . . . -175.3(2) no
    C10 C11 C12 C13 . . . . -179.1(2) no
    C16 C11 C12 C13 . . . . 0.0(4) no
    C10 C11 C16 C15 . . . . 179.1(2) no
    C12 C11 C16 C15 . . . . 0.0(3) no
    C11 C12 C13 C14 . . . . 0.0(4) no
    C12 C13 C14 C15 . . . . 0.0(5) no
    C13 C14 C15 C16 . . . . 0.0(4) no
    C13 C14 C15 C17 . . . . -179.5(3) no
    C14 C15 C16 C11 . . . . 0.0(3) no
    C17 C15 C16 C11 . . . . 179.6(2) no
loop_
    _geom_hbond_atom_site_label_D
    _geom_hbond_atom_site_label_H
    _geom_hbond_atom_site_label_A
    _geom_hbond_site_symmetry_A
    _geom_hbond_distance_DH
    _geom_hbond_distance_HA
    _geom_hbond_distance_DA
    _geom_hbond_angle_DHA
    _geom_hbond_publ_flag
    C4 H4 O2 4_655 0.93 2.57 3.469(3) 163 yes
    C10 H10 O1 1_655 0.93 2.53 3.300(3) 140 yes
_iucr_refine_instructions_details
;
TITL HS111 in P2(1)2(1)2(1)
CELL 0.71073 8.7734 11.1271 17.9423 90.000 90.000 90.000
ZERR 4.00 0.0002 0.0002 0.0003 0.000 0.000 0.000
LATT -1
SYMM x+1/2, -y+1/2, -z
SYMM -x, y+1/2, -z+1/2
SYMM -x+1/2, -y, z+1/2
SFAC C  H  N  O  S  Cl
UNIT 68  64 12  8  4  4
L.S. 40
ACTA
BOND $H
HTAB
CONF
LIST 4
FMAP 2
PLAN 10
MPLA 3 N2 N3 C10
MPLA 6 C1 C2 C3 C4 C5 C6
MPLA 6 C11 C12 C13 C14 C15 C16
MPLA 3 N2 N3 C10
MPLA 5 N1 C1 C6 C8 C9 S1
TEMP 23.000
WGHT    0.041000    0.264500
FVAR       0.17638
CL1   6    0.168865    0.161514    0.003099    11.00000    0.05448    0.09211 =
         0.03903    0.01136   -0.00911   -0.01068
S1    5    0.100712    0.096426    0.155652    11.00000    0.03035    0.04936 =
         0.04339    0.00648    0.00217   -0.00358
O1    4   -0.040525    0.051182    0.128471    11.00000    0.03597    0.06618 =
         0.06553    0.00381   -0.00049   -0.01387
O2    4    0.170402    0.040412    0.218144    11.00000    0.04586    0.06158 =
         0.04972    0.01904    0.00227   -0.00110
N1    3    0.082676    0.239737    0.169397    11.00000    0.02529    0.05440 =
         0.05607   -0.00092    0.00005    0.00525
N2    3    0.517540    0.131150    0.093346    11.00000    0.03567    0.04369 =
         0.04346   -0.00654    0.00363    0.00378
N3    3    0.522903    0.033736    0.043104    11.00000    0.04137    0.04590 =
         0.05267   -0.00977    0.00878   -0.00087
C1    1    0.218238    0.305189    0.186733    11.00000    0.03220    0.04468 =
         0.03739   -0.00029   -0.00064    0.00493
C2    1    0.206543    0.408244    0.229914    11.00000    0.04169    0.05924 =
         0.05609   -0.01303    0.00434    0.01326
AFIX  43
H2    2    0.111196    0.433261    0.246415    11.00000   -1.20000
AFIX   0
C3    1    0.333383    0.473902    0.248687    11.00000    0.05691    0.04867 =
         0.05371   -0.01151   -0.00275    0.00454
AFIX  43
H3    2    0.323565    0.542972    0.277476    11.00000   -1.20000
AFIX   0
C4    1    0.475087    0.437311    0.224822    11.00000    0.04882    0.05074 =
         0.05005   -0.00380   -0.01072   -0.00653
AFIX  43
H4    2    0.561411    0.480921    0.237993    11.00000   -1.20000
AFIX   0
C5    1    0.488457    0.336042    0.181441    11.00000    0.03312    0.05202 =
         0.04144   -0.00088    0.00016   -0.00307
AFIX  43
H5    2    0.584465    0.312468    0.165041    11.00000   -1.20000
AFIX   0
C6    1    0.361349    0.267640    0.161375    11.00000    0.03012    0.03986 =
         0.03151    0.00165   -0.00073    0.00223
C7    1   -0.060935    0.302024    0.156439    11.00000    0.03716    0.07788 =
         0.09182   -0.01569   -0.01359    0.01829
AFIX 137
H7A   2   -0.105580    0.323863    0.203373    11.00000   -1.50000
H7B   2   -0.129314    0.250073    0.129852    11.00000   -1.50000
H7C   2   -0.042557    0.373185    0.127552    11.00000   -1.50000
AFIX   0
C8    1    0.242936    0.093329    0.085203    11.00000    0.03400    0.04116 =
         0.03893    0.00081    0.00174   -0.00151
AFIX  13
H8    2    0.271037    0.009845    0.074528    11.00000   -1.20000
AFIX   0
C9    1    0.381505    0.161154    0.112580    11.00000    0.02848    0.03858 =
         0.03469    0.00345    0.00051    0.00219
C10   1    0.658058    0.014940    0.020782    11.00000    0.04156    0.04725 =
         0.04754   -0.00713    0.00170    0.00758
AFIX  43
H10   2    0.735768    0.063097    0.039512    11.00000   -1.20000
AFIX   0
C11   1    0.697400   -0.078623   -0.032874    11.00000    0.04887    0.04219 =
         0.04812   -0.00520    0.00664    0.00287
C12   1    0.587192   -0.149992   -0.066936    11.00000    0.06611    0.06773 =
         0.06669   -0.01952    0.01212   -0.01204
AFIX  43
H12   2    0.484348   -0.138585   -0.056561    11.00000   -1.20000
AFIX   0
C13   1    0.633219   -0.238297   -0.116545    11.00000    0.09274    0.06627 =
         0.08327   -0.03074    0.00966   -0.01957
AFIX  43
H13   2    0.560525   -0.286409   -0.139630    11.00000   -1.20000
AFIX   0
C14   1    0.783918   -0.255438   -0.131895    11.00000    0.10954    0.05004 =
         0.06522   -0.01732    0.02599    0.00042
AFIX  43
H14   2    0.811718   -0.315396   -0.165351    11.00000   -1.20000
AFIX   0
C15   1    0.896801   -0.186250   -0.099165    11.00000    0.07546    0.04928 =
         0.05158    0.00171    0.02016    0.01929
C16   1    0.849647   -0.097499   -0.049301    11.00000    0.05530    0.04654 =
         0.05206   -0.00456    0.00759    0.00914
AFIX  43
H16   2    0.922770   -0.049561   -0.026403    11.00000   -1.20000
AFIX   0
C17   1    1.063213   -0.204195   -0.116365    11.00000    0.08401    0.07967 =
         0.07698    0.00240    0.02774    0.03582
AFIX 137
H17A  2    1.094544   -0.282291   -0.099560    11.00000   -1.50000
H17B  2    1.122134   -0.143725   -0.091337    11.00000   -1.50000
H17C  2    1.079072   -0.198011   -0.169166    11.00000   -1.50000
HKLF 4
REM  HS111 in P2(1)2(1)2(1)
REM R1 =  0.0364 for   3478 Fo > 4sig(Fo)  and  0.0511 for all   4265 data
REM    219 parameters refined using      0 restraints
END
WGHT      0.0410      0.2645
REM Highest difference peak  0.235,  deepest hole -0.265,  1-sigma level  0.037
Q1    1   0.2013  0.0851  0.0000  11.00000  0.05    0.23
Q2    1   0.1659  0.1047  0.1113  11.00000  0.05    0.20
Q3    1   0.0796  0.1769  0.1665  11.00000  0.05    0.18
Q4    1   0.1794  0.0954  0.0342  11.00000  0.05    0.17
Q5    1   0.2146  0.3718  0.1968  11.00000  0.05    0.17
Q6    1   0.1088  0.1761  0.0512  11.00000  0.05    0.16
Q7    1   0.6107  0.1609  0.1121  11.00000  0.05    0.16
Q8    1   0.1525  0.2676  0.1805  11.00000  0.05    0.15
Q9    1   0.2675  0.3178  0.1590  11.00000  0.05    0.15
Q10   1   0.3430  0.2595  0.1323  11.00000  0.05    0.15
;
