# Supplementary material for: (3S,4Z)-3-Chloro-1-methyl-4-[(2E)-(3-methyl­benzyl­idene)hydrazinyl­idene]-3,4-dihydro-1H-2,1-benzothia­zine 2,2-dioxide
Source: Acta Crystallogr Sect E Struct Rep Online. 2012 Jan 11;68(Pt 2):o338. doi: 10.1107/S1600536811056315 (PMC3275023; doi:10.1107/S1600536811056315)
Supplement: Supplementary file 2 [file e-68-0o338-Isup2.hkl]

#
# h,k,l, Fc-squared, Fo-squared, sigma(Fo-squared) and status flag
#
data_I
_shelx_title ' HS111 in P2(1)2(1)2(1)'
_shelx_refln_list_code          4
_shelx_F_calc_maximum      175.44
_exptl_crystal_F_000       752.00
_reflns_d_resolution_high  0.7497
 
loop_
 _symmetry_equiv_pos_as_xyz
 'x, y, z'
 'x+1/2, -y+1/2, -z'
 '-x, y+1/2, -z+1/2'
 '-x+1/2, -y, z+1/2'
 
_cell_length_a     8.7734
_cell_length_b    11.1271
_cell_length_c    17.9423
_cell_angle_alpha  90.000
_cell_angle_beta   90.000
_cell_angle_gamma  90.000
 
_shelx_F_squared_multiplier     1.000
 
loop_
 _refln_index_h
 _refln_index_k
 _refln_index_l
 _refln_F_squared_calc
 _refln_F_squared_meas
 _refln_F_squared_sigma
 _refln_observed_status
   2   0   0      665.78      709.75      9.09 o
   4   0   0     1940.70     1912.77     27.23 o
   6   0   0      252.70      219.98     13.34 o
   8   0   0        0.09        2.57      7.39 o
  10   0   0       64.84       97.39     17.04 o
   1   1   0       61.46       53.64      1.00 o
   2   1   0     1159.14     1165.22     10.35 o
   3   1   0        6.39        0.48      1.21 o
   4   1   0     2252.23     2313.14     25.08 o
   5   1   0      572.50      551.62      9.11 o
   6   1   0       34.08       38.00      5.75 o
   7   1   0     1241.65     1166.44     16.11 o
   8   1   0      173.57      161.36     13.07 o
   9   1   0      218.60      247.89     42.59 o
  10   1   0       53.97       37.60      8.98 o
  11   1   0       21.99       25.04      8.98 o
   0   2   0      628.19      612.73      7.98 o
   1   2   0     2231.70     2220.40     14.65 o
   2   2   0       18.13       28.12      1.20 o
   3   2   0     1391.00     1317.15     12.17 o
   4   2   0      945.12     1098.16     10.52 o
   5   2   0       32.95       27.58      3.22 o
   6   2   0      463.40      495.27     14.46 o
   7   2   0        0.42       -2.59      3.43 o
   8   2   0        0.04       -3.50      3.50 o
   9   2   0        4.37        7.14      6.75 o
  10   2   0        0.01        0.32      5.86 o
  11   2   0      149.51      171.96     18.96 o
   1   3   0     3116.45     2930.50     19.69 o
   2   3   0     4883.00     4864.65     29.11 o
   3   3   0     1125.96     1154.62     11.26 o
   4   3   0       27.15       43.11      2.16 o
   5   3   0      122.40      126.22      3.35 o
   6   3   0      675.47      699.25     11.04 o
   7   3   0      215.71      222.32     10.96 o
   8   3   0       15.96       14.05      4.72 o
   9   3   0        0.77       -2.09      5.45 o
  10   3   0        6.67       16.99     11.41 o
  11   3   0       27.11       30.85      9.89 o
   0   4   0      178.60      154.86      4.88 o
   1   4   0     1997.52     1976.89     14.04 o
   2   4   0       39.85       43.96      1.81 o
   3   4   0       92.90       67.71      2.94 o
   4   4   0        2.68        8.71      1.69 o
   5   4   0      425.58      376.20      6.96 o
   6   4   0       54.21       56.13      3.56 o
   7   4   0      435.90      412.54      8.97 o
   8   4   0       46.96       57.53     19.93 o
   9   4   0       82.00       80.29     10.80 o
  10   4   0      173.16      179.01     15.80 o
  11   4   0        2.49       10.97      8.63 o
   1   5   0       86.07       87.97      2.70 o
   2   5   0       29.20       32.32      3.52 o
   3   5   0       96.27       76.53      2.52 o
   4   5   0      253.39      289.18      7.44 o
   5   5   0        8.27       11.08      2.30 o
   6   5   0       96.14       83.31      5.07 o
   7   5   0      826.64      815.39     17.51 o
   8   5   0      294.48      281.58     18.96 o
   9   5   0        2.02        0.14      8.84 o
  10   5   0        0.56        0.00     10.93 o
  11   5   0       29.90       20.89     13.50 o
   0   6   0      306.44      332.40      8.35 o
   1   6   0        4.04        4.26      1.46 o
   2   6   0       91.26      120.48      3.47 o
   3   6   0       15.11       19.83      1.68 o
   4   6   0        7.55        2.86      2.18 o
   5   6   0      270.04      285.94      7.08 o
   6   6   0      776.42      731.55     17.66 o
   7   6   0      246.45      198.84     10.05 o
   8   6   0       16.72       11.89      9.00 o
   9   6   0       42.13       66.54     13.50 o
  10   6   0       41.06       34.71     14.46 o
   1   7   0      182.21      195.53      4.61 o
   2   7   0      157.54      139.02      4.11 o
   3   7   0      284.01      261.53      5.05 o
   4   7   0      991.37      958.91     11.72 o
   5   7   0      159.26      139.89      7.44 o
   6   7   0        0.18        0.18      4.71 o
   7   7   0       72.31       94.67     12.38 o
   8   7   0      246.30      266.79     19.61 o
   9   7   0        2.90        6.43      9.96 o
  10   7   0        5.55       29.89     13.50 o
   0   8   0       87.36       86.25      6.03 o
   1   8   0       55.49       46.44      3.27 o
   2   8   0        7.66        9.23      2.01 o
   3   8   0       49.97       40.68      3.40 o
   4   8   0       62.18       69.03      3.05 o
   5   8   0      742.66      715.90     15.40 o
   6   8   0        2.50       -1.25      5.63 o
   7   8   0        4.46       19.03      5.77 o
   8   8   0        8.10        4.96      5.40 o
   9   8   0      198.67      235.61     23.46 o
   1   9   0       49.50       48.26      3.61 o
   2   9   0      130.57      133.30      5.25 o
   3   9   0      138.09      134.95      5.05 o
   4   9   0        0.18       -1.37      2.34 o
   5   9   0      826.93      849.72     17.89 o
   6   9   0      251.19      258.86     15.27 o
   7   9   0       58.72       69.18      8.87 o
   8   9   0       93.36      115.16     10.66 o
   9   9   0       19.49       35.04     13.50 o
   0  10   0        0.59       -2.82      2.82 o
   1  10   0       46.22       53.24      4.11 o
   2  10   0       68.85       74.55      4.89 o
   3  10   0      113.11      109.48      5.45 o
   4  10   0       53.62       42.08      4.37 o
   5  10   0      130.24      112.93      8.31 o
   6  10   0      214.93      218.06     14.63 o
   7  10   0       17.63       19.36      6.87 o
   8  10   0        3.12       -2.82      5.86 o
   1  11   0        4.81        4.73      2.94 o
   2  11   0       82.31       82.34      5.44 o
   3  11   0      193.59      214.06      7.49 o
   4  11   0        5.50       -1.26      3.14 o
   5  11   0       26.58       18.88      8.99 o
   6  11   0        1.34        4.47      6.40 o
   7  11   0       29.38       35.54      8.18 o
   0  12   0      184.42      186.88     13.07 o
   1  12   0       46.11       29.60      4.43 o
   2  12   0       67.71       56.87      6.52 o
   3  12   0        7.83        3.12      3.23 o
   4  12   0       82.74      100.32      9.05 o
   5  12   0       40.73       41.37      7.00 o
   6  12   0       14.26        5.88      6.94 o
   1  13   0        1.61        1.52      4.24 o
   2  13   0      123.99      152.58      7.91 o
   3  13   0        1.18       -1.42      3.37 o
   4  13   0       18.51       22.85      6.39 o
   5  13   0        2.60        5.39      7.36 o
   0  14   0       64.68       86.72     11.02 o
   1  14   0       48.66       51.59      6.49 o
   2  14   0        0.36       -0.77      4.44 o
   3  14   0        7.48        7.83      5.02 o
   1   0   1      143.85      156.79      2.11 o
   2   0   1     8861.95     8715.35     62.99 o
   3   0   1     1638.53     1630.64     23.48 o
   4   0   1      745.82      844.12     11.05 o
   5   0   1      852.46      875.11     11.37 o
   6   0   1       73.45       69.67      3.71 o
   7   0   1     1359.72     1303.20     17.28 o
   8   0   1        8.88        7.46      5.90 o
   9   0   1       17.73       21.37      7.26 o
  10   0   1       77.93       92.87     19.61 o
  11   0   1       32.73       22.07      9.08 o
 -11   1   1       31.17       30.87      9.64 o
 -10   1   1        6.20        2.08      6.47 o
  -9   1   1       20.99       13.69      6.47 o
  -8   1   1       13.98        5.96      4.28 o
  -7   1   1      194.02      187.03      8.85 o
  -6   1   1      370.58      341.73      7.85 o
  -5   1   1      387.78      387.39      9.23 o
  -4   1   1        0.79        5.05      2.22 o
  -3   1   1      940.60      941.14     13.32 o
  -2   1   1     3603.11     3523.73     24.50 o
  -1   1   1     2242.59     2254.12     13.33 o
   0   1   1     6033.33     6032.57    123.71 o
   1   1   1     2189.16     2262.77     13.50 o
   2   1   1     3549.30     3515.95     24.29 o
   3   1   1      938.15      959.13      8.92 o
   4   1   1        1.25        7.40      1.13 o
   5   1   1      388.29      393.14      9.33 o
   6   1   1      367.88      336.38      7.17 o
   7   1   1      195.86      197.06      7.38 o
   8   1   1       14.29       12.63      7.39 o
   9   1   1       21.54       32.71      7.82 o
  10   1   1        6.03        3.39      6.63 o
  11   1   1       29.76       32.60      9.56 o
 -11   2   1       14.27        7.52      7.78 o
 -10   2   1       56.02       42.22      9.06 o
  -9   2   1      129.79      152.06     27.48 o
  -8   2   1       54.58       62.23      6.30 o
  -7   2   1      223.75      207.37     13.42 o
  -6   2   1      413.67      381.29      7.17 o
  -5   2   1     1077.45     1136.04     25.23 o
  -4   2   1     1877.89     2071.41     22.97 o
  -3   2   1      695.31      728.13      8.19 o
  -2   2   1      360.74      348.13      6.04 o
  -1   2   1    11811.86    11997.94     63.51 o
   0   2   1     3270.79     3381.27     22.97 o
   1   2   1    11839.68    11866.79     67.82 o
   2   2   1      349.83      336.48      4.53 o
   3   2   1      702.38      732.01      7.26 o
   4   2   1     1831.61     2061.88     20.17 o
   5   2   1     1091.60     1136.71     11.23 o
   6   2   1      413.25      389.84     15.70 o
   7   2   1      222.40      204.42      7.21 o
   8   2   1       51.56       49.80      8.05 o
   9   2   1      129.37      145.26     13.63 o
  10   2   1       54.31       53.13     15.43 o
  11   2   1       13.71       20.65      8.63 o
 -11   3   1       49.69       57.71     11.62 o
 -10   3   1       14.63       22.15     12.05 o
  -9   3   1      132.84      133.14     12.84 o
  -8   3   1       73.43       69.71      7.02 o
  -7   3   1      286.46      284.63     12.39 o
  -6   3   1       43.03       38.11      3.76 o
  -5   3   1      250.60      246.65      3.73 o
  -4   3   1     1555.70     1762.27     15.51 o
  -3   3   1     2104.13     2188.26     17.28 o
  -2   3   1      748.74      788.76      6.35 o
  -1   3   1     3347.34     3315.59     22.16 o
   0   3   1     5018.68     4881.10     31.49 o
   1   3   1     3389.27     3333.86     21.12 o
   2   3   1      759.25      786.54      6.54 o
   3   3   1     2163.98     2189.16     18.94 o
   4   3   1     1583.01     1783.31     16.48 o
   5   3   1      245.87      243.88      5.33 o
   6   3   1       44.23       40.95      2.55 o
   7   3   1      290.88      307.78     12.43 o
   8   3   1       71.76       71.40      6.85 o
   9   3   1      132.66      138.97     13.28 o
  10   3   1       14.08       16.78      7.82 o
  11   3   1       49.50       38.79     10.02 o
 -11   4   1        8.37       13.67     13.66 o
 -10   4   1        2.61       13.18      7.50 o
  -9   4   1       32.09       42.01      8.40 o
  -8   4   1       47.65       44.45      9.26 o
  -7   4   1      298.85      337.27     26.20 o
  -6   4   1       37.90       36.61      2.83 o
  -5   4   1      129.10      126.35      3.89 o
  -4   4   1       54.46       66.35      3.67 o
  -3   4   1     1209.94     1344.68     10.34 o
  -2   4   1      211.68      210.97      3.78 o
  -1   4   1       61.31       60.02      2.28 o
   0   4   1     2099.60     2006.53     15.16 o
   1   4   1       66.97       61.45      2.28 o
   2   4   1      222.32      212.46      3.09 o
   3   4   1     1190.20     1352.13     19.43 o
   4   4   1       60.43       80.09      3.87 o
   5   4   1      126.90      128.81      4.25 o
   6   4   1       34.71       27.46      2.98 o
   7   4   1      301.24      299.14      8.43 o
   8   4   1       46.40       53.89     21.38 o
   9   4   1       32.94       39.49      8.60 o
  10   4   1        2.47        0.16      7.05 o
  11   4   1        7.44        5.93      9.00 o
 -11   5   1        9.20       34.07     14.79 o
 -10   5   1       32.72       14.46     11.89 o
  -9   5   1       41.41       35.10      8.01 o
  -8   5   1      181.48      203.47     18.00 o
  -7   5   1        9.25        7.50      3.86 o
  -6   5   1      424.67      403.57      8.89 o
  -5   5   1      244.80      234.51      8.08 o
  -4   5   1      262.78      238.05      5.54 o
  -3   5   1      189.21      216.25      3.88 o
  -2   5   1      957.17      981.85     10.06 o
  -1   5   1      358.73      374.26      6.27 o
   0   5   1      140.83      132.74      3.97 o
   1   5   1      364.22      364.26      5.28 o
   2   5   1      983.98      976.55      9.38 o
   3   5   1      193.13      217.71      4.02 o
   4   5   1      258.28      236.13      5.85 o
   5   5   1      250.11      231.63      5.94 o
   6   5   1      426.61      412.02      9.58 o
   7   5   1        8.33       14.24      4.48 o
   8   5   1      186.71      197.04     17.36 o
  10   5   1       31.82       31.82     13.50 o
  11   5   1        8.52        6.75     12.21 o
 -10   6   1       30.85       49.82     14.79 o
  -9   6   1       93.17       99.68     11.56 o
  -8   6   1      405.69      414.01     23.14 o
  -7   6   1       43.36       39.97     16.23 o
  -6   6   1       75.35       88.71     10.45 o
  -5   6   1      347.27      334.16      8.31 o
  -4   6   1      493.55      488.85      8.95 o
  -3   6   1      120.31      116.45      3.69 o
  -2   6   1       56.73       56.26      2.92 o
  -1   6   1     1797.32     1857.67     16.38 o
   0   6   1      206.06      228.35      4.55 o
   1   6   1     1797.34     1891.01     15.93 o
   2   6   1       57.93       56.62      2.67 o
   3   6   1      120.90      117.93      2.87 o
   4   6   1      499.74      499.64      9.38 o
   5   6   1      343.50      334.55      9.74 o
   6   6   1       76.41       85.72     10.96 o
   7   6   1       42.59       37.07      7.39 o
   8   6   1      402.49      407.90     23.14 o
   9   6   1       96.10       99.00     15.11 o
  10   6   1       30.59       39.86     15.11 o
 -10   7   1       48.06       54.00     15.75 o
  -9   7   1       45.12       46.61     12.86 o
  -8   7   1       32.81       41.14     11.25 o
  -7   7   1      206.17      196.03     14.46 o
  -6   7   1      906.60      865.22     20.96 o
  -5   7   1      402.41      360.67     10.08 o
  -4   7   1      123.67      119.43      3.64 o
  -3   7   1      783.01      757.66      9.49 o
  -2   7   1      205.24      202.73      4.66 o
  -1   7   1      521.15      527.78      7.49 o
   0   7   1      533.54      509.38      7.37 o
   1   7   1      532.72      530.18      7.50 o
   2   7   1      208.71      213.12      4.72 o
   3   7   1      777.99      742.65     15.21 o
   4   7   1      124.10      127.77      7.28 o
   5   7   1      408.75      364.21      8.89 o
   6   7   1      912.77      831.52     17.05 o
   7   7   1      201.48      207.14     11.10 o
   8   7   1       33.06       36.76      6.60 o
   9   7   1       46.15       49.18     12.54 o
  -9   8   1       10.89       12.54     10.29 o
  -8   8   1       15.25       19.61     10.61 o
  -7   8   1       23.77       20.43      5.94 o
  -6   8   1      100.13      108.84      9.50 o
  -5   8   1      257.04      250.67      9.42 o
  -4   8   1      302.97      277.01      5.66 o
  -3   8   1       85.05       81.19      3.70 o
  -2   8   1      112.39      106.77      4.56 o
  -1   8   1       22.95       27.81      2.60 o
   0   8   1       38.03       30.41      2.61 o
   1   8   1       21.43       30.46      2.61 o
   2   8   1      115.44      107.18      4.23 o
   3   8   1       89.25       82.91      4.07 o
   4   8   1      294.05      279.40      8.88 o
   5   8   1      252.08      245.92      8.11 o
   6   8   1      101.57      105.30      7.47 o
   7   8   1       23.40       34.80      7.71 o
   8   8   1       16.26       13.88      9.48 o
   9   8   1       10.54       -1.61     10.29 o
  -9   9   1       34.26       33.43     13.18 o
  -8   9   1       44.99       36.32     12.54 o
  -7   9   1       51.89       60.70      8.49 o
  -6   9   1      295.33      304.29     14.04 o
  -5   9   1      234.26      226.38      9.81 o
  -4   9   1       72.42       68.82      3.75 o
  -3   9   1        7.00        6.67      2.71 o
  -2   9   1      196.39      190.17      9.77 o
  -1   9   1       44.84       46.60      3.13 o
   0   9   1      139.09      135.96      4.74 o
   1   9   1       44.69       41.73      3.53 o
   2   9   1      190.30      195.86      5.44 o
   3   9   1        5.48        4.52      2.25 o
   4   9   1       74.91       68.14      4.43 o
   5   9   1      228.25      206.19      9.54 o
   6   9   1      294.94      299.27     14.27 o
   7   9   1       52.18       57.25     18.80 o
   8   9   1       45.75       33.53      7.55 o
   9   9   1       35.05       25.39     12.54 o
  -8  10   1       29.30       41.71      8.10 o
  -7  10   1       17.92        7.41      6.91 o
  -6  10   1       12.43        6.13      7.39 o
  -5  10   1       18.60       17.84      5.03 o
  -4  10   1      180.51      185.47      6.13 o
  -3  10   1       19.27       18.78      3.28 o
  -2  10   1       66.35       63.70      5.76 o
  -1  10   1      301.02      323.49      7.69 o
   0  10   1        3.83       -0.35      2.10 o
   1  10   1      296.76      312.86      8.25 o
   2  10   1       67.17       61.31      4.64 o
   3  10   1       19.78       19.78      3.30 o
   4  10   1      187.14      182.74      7.33 o
   5  10   1       16.38       26.34      5.45 o
   6  10   1       11.61       21.46     11.09 o
   7  10   1       18.11       14.76      6.77 o
   8  10   1       29.29       24.27      7.55 o
  -7  11   1        2.96       12.43      7.01 o
  -6  11   1       31.92       46.98      8.60 o
  -5  11   1       29.98       25.06      5.78 o
  -4  11   1       95.28      102.54      6.45 o
  -3  11   1       20.71       20.75      3.67 o
  -2  11   1        8.90        6.23      3.70 o
  -1  11   1      115.53      115.38      8.39 o
   0  11   1        5.21        4.57      3.93 o
   1  11   1      114.61      127.56      5.97 o
   2  11   1        9.93       14.67      3.34 o
   3  11   1       20.20       21.71      4.19 o
   4  11   1       94.43      107.70      6.12 o
   5  11   1       29.50       36.39      7.86 o
   6  11   1       33.29       38.29      8.41 o
   7  11   1        2.74       -1.87      6.17 o
  -6  12   1        6.23        6.38      7.26 o
  -5  12   1       15.45       17.80      7.82 o
  -4  12   1       30.26       33.06      6.39 o
  -3  12   1       11.76       11.35      3.20 o
  -2  12   1       28.48       40.80      5.46 o
  -1  12   1        4.74       10.61      4.24 o
   0  12   1       19.39       26.80      4.83 o
   1  12   1        5.07        9.81      3.71 o
   2  12   1       29.24       33.89      4.40 o
   3  12   1       11.50       10.77      3.49 o
   4  12   1       29.67       32.87      6.59 o
   5  12   1       15.27       26.86      7.24 o
   6  12   1        6.10       -6.47      6.47 o
  -5  13   1        9.49        9.31      7.38 o
  -4  13   1       11.88       15.53      4.98 o
  -3  13   1       42.62       40.49      5.10 o
  -2  13   1        4.53        1.41      4.27 o
  -1  13   1       29.93       33.71      5.48 o
   0  13   1       27.06       52.82      6.59 o
   1  13   1       29.55       24.62      8.09 o
   2  13   1        4.46       -0.67      3.82 o
   3  13   1       44.82       44.04      7.16 o
   4  13   1       11.55       12.17      6.00 o
   5  13   1        9.44        6.65      5.99 o
  -3  14   1        5.22       13.29      6.16 o
  -2  14   1        0.31       -1.18      4.49 o
  -1  14   1       36.63       33.06      5.89 o
   0  14   1        8.37        4.36      4.71 o
   1  14   1       36.33       44.02      6.22 o
   2  14   1        0.28       -0.06      4.05 o
   3  14   1        5.43        3.60      4.99 o
   0   0   2      124.79      140.85      8.19 o
   1   0   2    25330.59    25627.44    146.72 o
   2   0   2      567.57      561.93      7.85 o
   3   0   2      172.84      140.79      3.43 o
   4   0   2       36.09       31.09      3.39 o
   5   0   2     1253.21     1308.08     18.90 o
   6   0   2      606.10      645.95     10.07 o
   7   0   2     2166.18     2138.40     24.52 o
   8   0   2        3.91       -2.05      5.14 o
   9   0   2      113.72      142.94     21.05 o
  10   0   2       91.20      108.71     12.48 o
  11   0   2       31.69       35.38      9.51 o
 -11   1   2       15.77       29.23      9.43 o
 -10   1   2       22.22       25.65      8.18 o
  -9   1   2        5.48       -1.46      7.71 o
  -8   1   2      777.49      739.45     16.94 o
  -7   1   2     1114.61     1079.65     19.76 o
  -6   1   2       92.36       97.27      6.09 o
  -5   1   2      436.08      454.58     17.67 o
  -4   1   2      294.49      263.46      7.12 o
  -3   1   2     1636.05     1707.45     13.95 o
  -2   1   2      734.90      719.72      6.24 o
  -1   1   2     1272.28     1243.57      6.64 o
   0   1   2     5028.71     5093.83     34.91 o
   1   1   2     1302.30     1233.43      8.84 o
   2   1   2      719.47      705.27      7.26 o
   3   1   2     1632.11     1724.84     14.86 o
   4   1   2      310.19      270.83      4.33 o
   5   1   2      452.80      453.63      5.61 o
   6   1   2       95.27       84.83      4.78 o
   7   1   2     1085.32     1057.55     15.41 o
   8   1   2      776.64      802.55     24.54 o
   9   1   2        4.66       10.32      6.58 o
  10   1   2       22.89       26.65      9.16 o
  11   1   2       14.97       15.16      8.40 o
 -11   2   2        7.00        6.99      8.47 o
 -10   2   2        1.46        6.21      6.22 o
  -9   2   2      117.41      147.77     29.25 o
  -8   2   2      113.68      126.67      8.46 o
  -7   2   2      209.62      206.12      9.59 o
  -6   2   2      177.94      171.62      7.53 o
  -5   2   2      390.82      388.38      9.83 o
  -4   2   2     1211.02     1190.00     41.14 o
  -3   2   2     2581.76     2758.23     18.72 o
  -2   2   2     2199.26     2215.15     13.47 o
  -1   2   2     2532.14     2619.33     19.02 o
   0   2   2       28.37       27.66      1.44 o
   1   2   2     2524.22     2645.72     15.34 o
   2   2   2     2204.43     2203.70     20.40 o
   3   2   2     2624.48     2723.42     22.78 o
   4   2   2     1210.17     1262.50     12.56 o
   5   2   2      393.90      404.09      7.78 o
   6   2   2      187.63      180.02      4.60 o
   7   2   2      202.31      209.47     10.18 o
   8   2   2      110.23      112.51     13.82 o
   9   2   2      122.26      130.50     12.70 o
  10   2   2        1.50        0.70      6.43 o
  11   2   2        7.18       10.45      8.64 o
 -11   3   2        4.56       10.95      8.28 o
 -10   3   2       23.90       25.34      8.17 o
  -9   3   2       49.08       43.29      9.80 o
  -8   3   2      190.08      193.78     19.03 o
  -7   3   2      469.86      466.54     16.85 o
  -6   3   2       57.82       59.07      5.34 o
  -5   3   2     1298.53     1289.97     14.29 o
  -4   3   2      240.11      285.01      6.85 o
  -3   3   2     1440.60     1529.48     11.18 o
  -2   3   2      560.98      539.57      5.43 o
  -1   3   2     2958.27     3118.35     24.88 o
   0   3   2     4722.35     4854.86     37.28 o
   1   3   2     3005.71     3088.46     19.62 o
   2   3   2      571.46      540.75      6.23 o
   3   3   2     1442.74     1522.46     14.44 o
   4   3   2      248.31      294.82      5.33 o
   5   3   2     1295.71     1278.74     13.55 o
   6   3   2       58.40       68.37      3.36 o
   7   3   2      455.30      491.50      9.94 o
   8   3   2      191.92      194.44     11.42 o
   9   3   2       51.46       48.89      9.32 o
  10   3   2       23.25       37.39      9.19 o
  11   3   2        3.57        0.64      7.82 o
 -11   4   2       16.48       25.07     13.18 o
 -10   4   2       39.15       51.24      9.66 o
  -9   4   2       99.95       95.39      8.37 o
  -8   4   2      347.50      320.16     20.46 o
  -7   4   2      231.26      222.08     10.05 o
  -6   4   2      410.82      405.07      6.88 o
  -5   4   2      118.19      109.46      3.71 o
  -4   4   2      404.40      450.90      6.78 o
  -3   4   2     1211.59     1109.03      9.51 o
  -2   4   2      630.63      627.96      7.09 o
  -1   4   2     2678.15     2464.02     21.35 o
   0   4   2     2313.38     2486.07     19.70 o
   1   4   2     2649.58     2481.39     18.12 o
   2   4   2      641.95      656.02      5.58 o
   3   4   2     1208.24     1111.05     11.97 o
   4   4   2      410.53      456.31      7.06 o
   5   4   2      119.97      112.06      4.35 o
   6   4   2      399.22      392.06      8.88 o
   7   4   2      234.43      227.28      7.84 o
   8   4   2      350.60      333.29     14.44 o
   9   4   2       97.91      114.75     17.04 o
  10   4   2       38.30       40.08     11.89 o
  11   4   2       16.89        1.35      7.64 o
 -10   5   2       90.78      133.07     21.21 o
  -9   5   2       17.02       15.80      7.72 o
  -8   5   2       60.33       67.26      7.86 o
  -7   5   2       33.71       33.40      4.54 o
  -6   5   2      687.71      652.82     15.21 o
  -5   5   2      199.63      197.48      5.07 o
  -4   5   2      773.68      782.21     10.59 o
  -3   5   2      242.14      246.50      4.40 o
  -2   5   2      842.50      801.13      8.90 o
  -1   5   2     1584.72     1643.00     16.18 o
   0   5   2     3555.21     3656.12     28.16 o
   1   5   2     1612.72     1622.88     13.72 o
   2   5   2      827.00      806.31      8.27 o
   3   5   2      251.05      250.69      4.94 o
   4   5   2      785.78      792.20     10.40 o
   5   5   2      198.00      181.47      5.61 o
   6   5   2      686.46      647.35     12.46 o
   7   5   2       34.43       35.68      5.48 o
   8   5   2       56.90       65.25     11.25 o
  10   5   2       88.68       75.54     17.68 o
 -10   6   2       24.59       37.93     14.79 o
  -9   6   2       60.35       47.50      9.11 o
  -8   6   2       54.82       64.29     12.54 o
  -7   6   2      128.22      118.52      9.16 o
  -6   6   2       16.59       18.40      8.84 o
  -5   6   2      133.49      112.67      7.54 o
  -4   6   2      507.30      532.49      7.28 o
  -3   6   2      228.94      224.78      5.17 o
  -2   6   2       19.30       27.04      2.27 o
  -1   6   2     1616.68     1664.11     15.78 o
   0   6   2     1516.23     1594.45     15.42 o
   1   6   2     1600.50     1639.55     14.53 o
   2   6   2       17.14       31.22      2.20 o
   3   6   2      236.77      224.39      3.34 o
   4   6   2      505.98      519.47     11.54 o
   5   6   2      133.28      124.29      6.57 o
   6   6   2       18.71       18.78      3.85 o
   7   6   2      132.11      143.33      9.65 o
   8   6   2       55.35       49.18      6.47 o
 -10   7   2       10.92       20.89     13.50 o
  -9   7   2      127.59      122.62     13.28 o
  -8   7   2        6.18        3.86      9.00 o
  -7   7   2       27.27       26.33      5.53 o
  -6   7   2      127.96      123.17      9.42 o
  -5   7   2      310.10      302.70      9.57 o
  -4   7   2        9.88        7.93      2.06 o
  -3   7   2       18.27       27.19      2.50 o
  -2   7   2      464.22      467.48      8.21 o
  -1   7   2      205.61      193.63      4.64 o
   0   7   2       66.96       80.74      3.82 o
   1   7   2      205.31      194.97      4.66 o
   2   7   2      463.36      465.87      6.90 o
   3   7   2       18.19       26.93      1.96 o
   4   7   2       11.05        9.08      2.63 o
   5   7   2      313.11      309.57     11.67 o
   6   7   2      131.60      117.23      9.14 o
   7   7   2       27.64       24.10      5.90 o
   8   7   2        5.79        3.32      5.17 o
   9   7   2      126.56      138.22     17.68 o
  -9   8   2        7.79        9.75      7.82 o
  -8   8   2      137.14      129.54     17.68 o
  -7   8   2        2.57       -2.62      9.00 o
  -6   8   2      136.86      134.33     20.57 o
  -5   8   2      321.57      342.92     10.52 o
  -4   8   2      302.09      301.00      6.15 o
  -3   8   2      175.56      160.82      5.50 o
  -2   8   2      567.26      555.12      8.95 o
  -1   8   2       36.92       35.34      2.64 o
   0   8   2       37.21       37.87      3.09 o
   1   8   2       41.50       40.86      2.94 o
   2   8   2      564.43      560.25      8.19 o
   3   8   2      166.62      155.16      5.05 o
   4   8   2      300.06      307.34     11.87 o
   5   8   2      323.32      330.59      9.26 o
   6   8   2      139.86      118.16      7.88 o
   7   8   2        2.67       11.25      9.00 o
   8   8   2      138.04      145.34     11.04 o
   9   8   2        7.98        0.96     10.29 o
  -9   9   2       33.41       45.96     14.14 o
  -8   9   2        2.04       11.25     10.93 o
  -7   9   2        6.44       12.31      6.91 o
  -6   9   2      110.97       95.21      9.81 o
  -5   9   2      112.03      120.06      8.01 o
  -4   9   2      108.96      102.61      4.87 o
  -3   9   2       86.51       85.11      5.54 o
  -2   9   2       82.56       79.89      4.03 o
  -1   9   2      641.00      633.09      8.83 o
   0   9   2       31.98       31.34      3.23 o
   1   9   2      655.18      644.15      9.64 o
   2   9   2       82.90       74.16      4.61 o
   3   9   2       87.50       87.64      4.24 o
   4   9   2      113.14      104.03      4.61 o
   5   9   2      113.77      125.72     12.80 o
   6   9   2      108.18      107.03      8.13 o
   7   9   2        6.75        8.68      6.02 o
   8   9   2        2.17       -1.27      6.27 o
   9   9   2       32.54       56.25     14.46 o
  -8  10   2        5.89        4.50     10.93 o
  -7  10   2       24.95       29.75      7.41 o
  -6  10   2       12.48        6.39      5.94 o
  -5  10   2       70.70       74.85      7.23 o
  -4  10   2        9.54        6.95      2.66 o
  -3  10   2      193.74      219.74      6.98 o
  -2  10   2       98.22       93.60      4.98 o
  -1  10   2       97.88       98.55      4.77 o
   0  10   2       16.34       19.20      2.92 o
   1  10   2      100.81       94.47      5.46 o
   2  10   2       96.94       92.02      5.31 o
   3  10   2      184.82      206.97      6.56 o
   4  10   2        8.58        6.98      2.61 o
   5  10   2       70.33       74.01      7.41 o
   6  10   2       12.92       18.52      6.80 o
   7  10   2       25.11       31.74      7.72 o
   8  10   2        5.96        0.36      6.09 o
  -7  11   2        3.34        8.83      8.68 o
  -6  11   2       49.56       53.50      9.06 o
  -5  11   2       41.66       47.01      8.73 o
  -4  11   2      111.55      122.35      6.02 o
  -3  11   2       60.80       57.21      4.33 o
  -2  11   2       17.33       12.74      4.62 o
  -1  11   2       69.51       65.40      5.89 o
   0  11   2        1.12        3.46      3.16 o
   1  11   2       68.91       71.87      5.52 o
   2  11   2       15.85        6.07      3.15 o
   3  11   2       61.37       54.98      4.50 o
   4  11   2      113.96      127.20      6.27 o
   5  11   2       42.93       39.41      6.46 o
   6  11   2       50.12       33.10      8.40 o
   7  11   2        3.60        5.64      6.64 o
  -6  12   2        8.33       20.64      7.57 o
  -5  12   2       16.13       17.76      7.72 o
  -4  12   2       41.69       47.68      4.91 o
  -3  12   2      112.02      129.67      6.25 o
  -2  12   2       85.14       77.57      6.61 o
  -1  12   2      136.81      134.69      8.10 o
   0  12   2       21.73       26.31      4.72 o
   1  12   2      135.28      134.12      7.23 o
   2  12   2       81.28       81.79      5.69 o
   3  12   2      111.52      129.56      6.49 o
   4  12   2       40.73       37.67      6.72 o
   5  12   2       16.45       13.80      6.74 o
   6  12   2        8.08       13.18     10.61 o
  -5  13   2       14.76       21.63      9.48 o
  -4  13   2       25.98       24.30      5.67 o
  -3  13   2        6.66        7.18      4.50 o
  -2  13   2        9.91       12.13      4.72 o
  -1  13   2       27.16       20.87      5.07 o
   0  13   2        0.08       -2.76      3.94 o
   1  13   2       27.76       21.08      4.48 o
   2  13   2        9.69       16.98      4.69 o
   3  13   2        6.93       15.82      6.18 o
   4  13   2       25.78       28.43      7.02 o
   5  13   2       14.84       11.35      6.23 o
  -3  14   2       10.25        5.82      5.71 o
  -2  14   2       40.97       58.11      6.72 o
  -1  14   2       26.58       31.39      6.73 o
   0  14   2        7.07        0.45      4.50 o
   1  14   2       26.42       31.87      5.22 o
   2  14   2       40.12       43.89      7.41 o
   3  14   2       10.76       11.95      5.35 o
   1   0   3      439.07      447.52      3.33 o
   2   0   3      400.47      431.22      4.67 o
   3   0   3      663.57      753.27     13.45 o
   4   0   3     1538.57     1594.36     17.77 o
   5   0   3      127.42      116.34      5.45 o
   6   0   3      513.57      508.01     17.00 o
   7   0   3       33.16       40.68      5.18 o
   8   0   3     1815.81     1833.16     29.27 o
   9   0   3       18.07       14.33      6.81 o
  10   0   3        1.04       -0.87      6.09 o
  11   0   3        0.24       -2.15      7.00 o
 -11   1   3       40.41       55.37     11.21 o
 -10   1   3      124.94      124.67     13.61 o
  -9   1   3       99.69       93.25     11.07 o
  -8   1   3      121.55      121.16      8.35 o
  -7   1   3      184.87      180.78      8.92 o
  -6   1   3      970.81      921.62     16.95 o
  -5   1   3      182.36      172.47      9.59 o
  -4   1   3      108.30      138.06      3.90 o
  -3   1   3      569.31      583.45      7.74 o
  -2   1   3     3293.08     3316.03     23.93 o
  -1   1   3     8635.68     8673.34     44.50 o
   0   1   3     6269.44     6422.06     41.56 o
   1   1   3     8587.81     8627.33     46.99 o
   2   1   3     3331.28     3312.35     23.99 o
   3   1   3      559.48      565.35      7.68 o
   4   1   3      107.21      132.02      5.08 o
   5   1   3      186.80      180.72      3.93 o
   6   1   3      971.25      937.21     14.50 o
   7   1   3      191.52      189.38      7.36 o
   8   1   3      124.63      139.52     18.32 o
   9   1   3      100.58      111.11     11.89 o
  10   1   3      122.09      126.34     13.86 o
  11   1   3       39.62       45.16     10.79 o
 -11   2   3       22.39       29.23      9.24 o
 -10   2   3       20.42       30.08      8.52 o
  -9   2   3       66.54       84.78     10.57 o
  -8   2   3       77.29       86.40      7.42 o
  -7   2   3     1476.38     1455.59     24.56 o
  -6   2   3      439.60      414.36     11.22 o
  -5   2   3      124.87      129.42      6.31 o
  -4   2   3      737.61      804.20      8.65 o
  -3   2   3     2173.15     2249.92     18.14 o
  -2   2   3     1108.18     1125.53      7.31 o
  -1   2   3     1856.10     1943.82     16.21 o
   0   2   3    30779.81    31471.72    194.99 o
   1   2   3     1843.19     1923.93     12.61 o
   2   2   3     1078.08     1118.03     10.92 o
   3   2   3     2185.36     2180.47     19.41 o
   4   2   3      748.75      806.66      9.44 o
   5   2   3      120.84      125.37      3.89 o
   6   2   3      440.95      427.33      6.60 o
   7   2   3     1489.47     1485.92     25.06 o
   8   2   3       77.16       95.47     14.79 o
   9   2   3       66.08       67.35     10.34 o
  10   2   3       21.05       20.24      8.37 o
  11   2   3       21.37       21.80      9.29 o
 -11   3   3       20.19       10.67     14.63 o
 -10   3   3       95.92      101.65     12.27 o
  -9   3   3      199.10      211.37     19.20 o
  -8   3   3       61.88       70.15      7.04 o
  -7   3   3      809.84      736.72     16.52 o
  -6   3   3      177.81      178.61     11.26 o
  -5   3   3      989.13     1022.31     11.64 o
  -4   3   3      419.51      414.78      5.36 o
  -3   3   3     2636.61     2749.88     18.67 o
  -2   3   3      119.37      130.00      2.63 o
  -1   3   3     1589.27     1717.62     12.98 o
   0   3   3     4857.68     4561.36     35.47 o
   1   3   3     1571.34     1702.33     11.98 o
   2   3   3      125.35      131.87      3.00 o
   3   3   3     2677.97     2720.94     26.23 o
   4   3   3      440.12      422.63      7.18 o
   5   3   3      987.19     1009.13     11.85 o
   6   3   3      165.74      176.39      4.99 o
   7   3   3      796.10      745.41     11.54 o
   8   3   3       64.63       73.93     13.18 o
   9   3   3      199.14      216.37     21.54 o
  10   3   3       95.43      117.65     17.20 o
  11   3   3       20.18       18.00      8.86 o
 -11   4   3        3.00       -9.64      9.64 o
 -10   4   3       54.17       63.82     10.78 o
  -9   4   3        2.00       -2.29      4.18 o
  -8   4   3       23.19       34.01      5.65 o
  -7   4   3       81.52       83.11      6.99 o
  -6   4   3      164.26      165.77      5.38 o
  -5   4   3      491.02      478.02      7.40 o
  -4   4   3      888.98      910.36      8.36 o
  -3   4   3       10.84       15.62      1.53 o
  -2   4   3       67.50       70.57      3.40 o
  -1   4   3     1632.95     1520.90     12.54 o
   0   4   3      447.34      401.85      6.29 o
   1   4   3     1651.53     1535.35     12.58 o
   2   4   3       66.13       66.60      1.97 o
   3   4   3        8.45       17.30      1.81 o
   4   4   3      930.70      922.13     12.32 o
   5   4   3      491.58      483.79      8.64 o
   6   4   3      159.53      163.65      6.74 o
   7   4   3       81.37       88.99      5.00 o
   8   4   3       24.76       35.92      7.55 o
   9   4   3        1.80       -7.39      8.04 o
  10   4   3       52.34       67.04     11.25 o
  11   4   3        3.07       -1.29     10.29 o
 -10   5   3        6.16       -9.32      9.32 o
  -9   5   3       95.66      102.38     10.42 o
  -8   5   3      137.83      124.32      9.15 o
  -7   5   3      303.78      277.20     13.87 o
  -6   5   3       38.53       49.09      5.29 o
  -5   5   3      390.12      398.60      8.46 o
  -4   5   3      595.25      650.36      7.23 o
  -3   5   3      215.22      208.33      4.16 o
  -2   5   3      498.81      497.41      6.88 o
  -1   5   3     1345.28     1397.56     12.38 o
   0   5   3     1404.17     1447.23     13.72 o
   1   5   3     1396.32     1400.02     12.41 o
   2   5   3      489.44      511.31      6.36 o
   3   5   3      212.80      204.76      5.63 o
   4   5   3      604.23      630.54      9.28 o
   5   5   3      400.01      406.77     13.41 o
   6   5   3       38.06       50.32      4.67 o
   7   5   3      304.70      268.18     12.70 o
   8   5   3      136.29      144.64     14.79 o
 -10   6   3       20.20        2.25     10.93 o
  -9   6   3       23.36       24.04      7.87 o
  -8   6   3        9.46        3.20      6.02 o
  -7   6   3      123.29      117.35      8.13 o
  -6   6   3      224.00      259.41     13.02 o
  -5   6   3      116.85      120.87      5.87 o
  -4   6   3       59.13       57.08      2.78 o
  -3   6   3       35.05       36.54      2.51 o
  -2   6   3     2807.16     2777.55     23.18 o
  -1   6   3      229.85      243.71      5.19 o
   0   6   3       17.99       16.42      2.11 o
   1   6   3      231.27      245.52      4.83 o
   2   6   3     2834.48     2745.80     21.33 o
   3   6   3       37.64       35.52      2.90 o
   4   6   3       57.55       51.02      3.20 o
   5   6   3      117.39      125.31      5.12 o
   6   6   3      225.86      265.96      8.26 o
   7   6   3      122.09      141.40      9.79 o
   8   6   3        9.73       11.49      5.30 o
 -10   7   3       24.84       16.79      8.79 o
  -9   7   3        6.18        3.04      6.58 o
  -8   7   3       78.23       65.03      9.64 o
  -7   7   3        4.48       13.04      5.10 o
  -6   7   3      129.68      125.13      9.42 o
  -5   7   3       92.90      103.56      6.34 o
  -4   7   3      927.27      989.25     11.20 o
  -3   7   3      131.13      134.47      4.79 o
  -2   7   3       30.83       25.33      2.62 o
  -1   7   3      415.98      416.86      6.71 o
   0   7   3      908.88      935.43     11.43 o
   1   7   3      420.42      421.32      7.74 o
   2   7   3       31.25       32.71      2.53 o
   3   7   3      128.84      130.27      3.08 o
   4   7   3      919.76      965.19     13.71 o
   5   7   3       92.74       89.21      8.85 o
   6   7   3      128.25      123.00      7.67 o
   7   7   3        4.60        1.50      8.20 o
   8   7   3       78.72       68.86      7.88 o
   9   7   3        6.19        0.00      9.00 o
  -9   8   3       48.37       50.20     13.34 o
  -8   8   3        3.13        2.57      8.68 o
  -7   8   3       78.73       99.85      9.11 o
  -6   8   3       24.55       15.28      5.77 o
  -5   8   3      156.28      153.38      8.01 o
  -4   8   3      193.83      190.10      5.71 o
  -3   8   3      529.55      546.87     13.91 o
  -2   8   3      430.44      448.04      7.01 o
  -1   8   3       64.59       70.78      3.94 o
   0   8   3        0.72        1.09      1.63 o
   1   8   3       71.39       68.73      3.60 o
   2   8   3      422.93      443.30      7.29 o
   3   8   3      540.87      531.17      7.66 o
   4   8   3      196.07      189.12      6.84 o
   5   8   3      149.96      148.02      7.29 o
   6   8   3       25.42       22.12      4.73 o
   7   8   3       78.09       89.28      9.29 o
   8   8   3        3.05        2.42      5.53 o
   9   8   3       48.85       40.50     12.86 o
  -9   9   3        8.21       16.44      9.48 o
  -8   9   3        3.40        1.93      9.32 o
  -7   9   3        6.98        4.60      5.47 o
  -6   9   3        4.42        6.15      5.40 o
  -5   9   3      177.54      199.63      9.05 o
  -4   9   3        1.13        2.70      2.42 o
  -3   9   3      374.91      414.52      8.82 o
  -2   9   3      208.39      192.78      6.72 o
  -1   9   3      102.05       92.08      4.45 o
   0   9   3      532.88      512.46     10.03 o
   1   9   3       97.02       99.83      4.51 o
   2   9   3      209.47      192.80      5.60 o
   3   9   3      375.37      424.20      9.04 o
   4   9   3        1.74        8.69      4.11 o
   5   9   3      178.73      202.26     11.01 o
   6   9   3        4.10        4.94      4.33 o
   7   9   3        6.94        6.27      5.56 o
   8   9   3        3.45        7.03      6.26 o
   9   9   3        8.11        1.93     10.93 o
  -8  10   3       14.07       13.18     10.93 o
  -7  10   3       43.22       52.12     10.93 o
  -6  10   3       37.55       35.07     11.73 o
  -5  10   3        0.85       -0.18      3.06 o
  -4  10   3       15.27       21.92      3.44 o
  -3  10   3        6.67        2.84      2.58 o
  -2  10   3      376.13      366.68      8.26 o
  -1  10   3       76.96       80.01      4.78 o
   0  10   3       26.84       25.71      3.70 o
   1  10   3       75.16       80.52      5.93 o
   2  10   3      369.02      379.55      8.78 o
   3  10   3        6.49        6.19      3.37 o
   4  10   3       15.06       11.55      7.12 o
   5  10   3        1.06        5.74      4.61 o
   6  10   3       39.20       36.16      6.40 o
   7  10   3       43.72       44.11      8.33 o
   8  10   3       13.74        9.46      8.04 o
  -7  11   3        4.24       -0.18      7.71 o
  -6  11   3        2.35        3.94      6.17 o
  -5  11   3      102.16       91.91     12.38 o
  -4  11   3       10.31       11.30      3.00 o
  -3  11   3        5.89        3.35      2.89 o
  -2  11   3      185.50      197.35      7.72 o
  -1  11   3        5.44        3.62      3.40 o
   0  11   3        0.92       -0.21      2.96 o
   1  11   3        4.63        6.26      4.07 o
   2  11   3      185.34      193.17      7.30 o
   3  11   3        6.01        3.51      2.80 o
   4  11   3        9.55        8.08      6.30 o
   5  11   3       99.14       92.09      8.48 o
   6  11   3        2.46      -11.57     13.66 o
   7  11   3        4.31        4.81      6.63 o
  -6  12   3        6.39        2.06      6.72 o
  -5  12   3       10.93        5.67      8.52 o
  -4  12   3       83.87       94.02      6.07 o
  -3  12   3       70.96       67.28      6.34 o
  -2  12   3       50.10       56.67      6.04 o
  -1  12   3       57.51       50.55      5.85 o
   0  12   3       31.94       35.28      4.67 o
   1  12   3       58.30       59.66      6.08 o
   2  12   3       50.60       49.20      4.77 o
   3  12   3       72.48       73.48      6.29 o
   4  12   3       84.04       96.47      8.98 o
   5  12   3       10.81       12.17      7.79 o
   6  12   3        6.47        0.55     13.82 o
  -5  13   3       18.99       27.32      8.18 o
  -4  13   3       31.55       32.28     10.95 o
  -3  13   3        1.61        6.53      4.60 o
  -2  13   3       16.89       22.60      5.02 o
  -1  13   3        1.49        1.04      4.00 o
   0  13   3       20.82       17.35      7.14 o
   1  13   3        1.49        5.22      4.65 o
   2  13   3       17.48        5.77      4.47 o
   3  13   3        1.81        3.87      5.55 o
   4  13   3       31.08       22.72      6.72 o
   5  13   3       18.63       16.74      8.95 o
  -3  14   3       17.62       17.41      6.57 o
  -2  14   3       37.31       31.62      7.28 o
  -1  14   3        5.19        2.07      4.77 o
   0  14   3       22.47       16.68      5.20 o
   1  14   3        5.36       -0.26      3.97 o
   2  14   3       36.44       20.21      5.86 o
   3  14   3       17.40       12.42      6.56 o
   0   0   4     2467.93     2429.07     25.93 o
   1   0   4      934.49      882.26      7.11 o
   2   0   4     9666.65     9941.68     67.61 o
   3   0   4      571.14      514.06     10.21 o
   4   0   4       68.80      106.81      5.25 o
   5   0   4       27.08       40.94      2.74 o
   6   0   4     4248.01     4142.26     46.83 o
   7   0   4        5.31        6.98      3.85 o
   8   0   4      422.58      450.25     13.70 o
   9   0   4        1.10       -1.16      5.34 o
  10   0   4       56.15       40.24      9.47 o
  11   0   4      105.03      143.04     19.45 o
 -11   1   4       48.54       55.94     11.89 o
 -10   1   4       56.21       63.33     10.57 o
  -9   1   4       52.58       49.93      8.70 o
  -8   1   4      475.86      452.34     17.98 o
  -7   1   4     1009.08     1006.37     19.61 o
  -6   1   4      155.68      145.84      7.48 o
  -5   1   4      118.23      120.53      4.64 o
  -4   1   4     3648.91     3910.28     36.01 o
  -3   1   4      120.74       88.00      4.40 o
  -2   1   4     3739.89     3822.97     21.59 o
  -1   1   4     3751.84     3575.40     20.83 o
   0   1   4       23.61       35.23      1.42 o
   1   1   4     3708.45     3582.58     21.88 o
   2   1   4     3707.35     3835.59     26.11 o
   3   1   4      116.47       96.22      2.68 o
   4   1   4     3732.52     3949.23     35.97 o
   5   1   4      112.59      116.20      7.28 o
   6   1   4      150.96      156.71      4.10 o
   7   1   4     1034.35     1009.99     32.79 o
   8   1   4      463.76      451.94     13.28 o
   9   1   4       52.58       66.21      9.89 o
  10   1   4       54.70       46.78      9.66 o
  11   1   4       49.44       48.87     11.25 o
 -11   2   4        2.65       -7.26     14.79 o
 -10   2   4        5.37       12.81      7.39 o
  -9   2   4      178.44      196.69     11.24 o
  -8   2   4        6.03        0.39      4.07 o
  -7   2   4      227.50      237.48     10.24 o
  -6   2   4      536.49      508.65     27.09 o
  -5   2   4      793.67      815.45     10.94 o
  -4   2   4      511.14      654.12      8.32 o
  -3   2   4     1049.04     1060.53      9.84 o
  -2   2   4     1079.86     1066.34      7.77 o
  -1   2   4      651.15      709.24      6.71 o
   0   2   4    15360.02    16199.09     99.36 o
   1   2   4      660.39      711.88      5.57 o
   2   2   4     1096.31     1050.84     10.83 o
   3   2   4     1072.78     1052.87     11.14 o
   4   2   4      532.85      640.67      8.56 o
   5   2   4      803.12      829.73     10.32 o
   6   2   4      546.67      514.67      8.10 o
   7   2   4      220.67      238.73      6.37 o
   8   2   4        5.40       11.89      8.68 o
   9   2   4      180.09      182.37     15.00 o
  10   2   4        5.53       14.65      7.72 o
  11   2   4        2.82        7.47      8.29 o
 -11   3   4       34.57       45.96     16.39 o
 -10   3   4       11.04       10.09     11.89 o
  -9   3   4       58.98       60.15      7.31 o
  -8   3   4       58.04       52.84      6.50 o
  -7   3   4      326.97      319.77     11.32 o
  -6   3   4      457.48      474.46     21.14 o
  -5   3   4      881.88      876.29     15.94 o
  -4   3   4      618.28      632.46     10.88 o
  -3   3   4      373.84      389.66      5.73 o
  -2   3   4      394.79      373.71      7.02 o
  -1   3   4     1902.31     1923.09     15.88 o
   0   3   4      115.96      116.98      6.04 o
   1   3   4     1916.23     1936.95     14.43 o
   2   3   4      402.87      369.17      6.41 o
   3   3   4      372.08      384.19      6.23 o
   4   3   4      607.31      629.82      8.53 o
   5   3   4      861.01      867.78     11.17 o
   6   3   4      460.28      462.49      7.98 o
   7   3   4      334.97      322.94      7.92 o
   8   3   4       60.09       74.25     14.14 o
   9   3   4       57.43       40.18     12.54 o
  10   3   4       10.53       13.21     20.57 o
  11   3   4       34.52       38.07     26.36 o
 -11   4   4       52.48       64.61     17.68 o
 -10   4   4       21.37       13.18     11.25 o
  -9   4   4       14.71       15.00      5.57 o
  -8   4   4      145.59      136.39      9.19 o
  -7   4   4       38.45       50.72      6.45 o
  -6   4   4      174.35      177.44      9.51 o
  -5   4   4      251.23      251.81      5.71 o
  -4   4   4       47.98       60.18      3.11 o
  -3   4   4      112.76       84.63      3.05 o
  -2   4   4      823.82      838.94     11.76 o
  -1   4   4     4194.12     4343.07     32.34 o
   0   4   4       36.09       39.89      2.31 o
   1   4   4     4260.60     4356.93     29.80 o
   2   4   4      812.59      841.27      6.19 o
   3   4   4      108.74       85.95      3.71 o
   4   4   4       50.32       58.79      3.26 o
   5   4   4      251.31      253.44      7.60 o
   6   4   4      182.14      178.02      5.89 o
   7   4   4       41.60       39.13      4.37 o
   8   4   4      146.02      135.00     13.50 o
  10   4   4       21.10       31.18     12.54 o
  11   4   4       50.05       55.29     16.39 o
 -10   5   4       44.65       26.68     13.82 o
  -9   5   4       16.63       16.53      7.14 o
  -8   5   4       25.61       27.87      5.56 o
  -7   5   4      195.08      199.81     18.31 o
  -6   5   4       15.83        6.88      6.26 o
  -5   5   4      126.30      128.35      3.72 o
  -4   5   4      778.99      776.15     10.40 o
  -3   5   4       36.19       35.67      2.57 o
  -2   5   4      149.62      150.11      3.80 o
  -1   5   4      975.81     1047.74     17.87 o
   0   5   4     1913.41     1856.20     16.82 o
   1   5   4      968.51     1073.05     10.41 o
   2   5   4      152.64      153.92      2.97 o
   3   5   4       41.16       37.06      2.45 o
   4   5   4      783.19      781.65     10.94 o
   5   5   4      129.74      136.25      5.03 o
   6   5   4       13.79       13.10      2.59 o
   7   5   4      192.87      182.63      7.79 o
   8   5   4       27.27       20.78      5.17 o
 -10   6   4       15.51       28.26      8.83 o
  -9   6   4       71.76       65.72     21.38 o
  -8   6   4       27.83       22.33      7.41 o
  -7   6   4      256.80      227.85     10.07 o
  -6   6   4       13.37       21.99      4.93 o
  -5   6   4      103.68      101.01      8.49 o
  -4   6   4      448.47      440.10      6.97 o
  -3   6   4     1245.15     1275.44     14.44 o
  -2   6   4      198.90      190.12      4.32 o
  -1   6   4       25.77       23.19      2.39 o
   0   6   4     1761.47     1632.23     14.79 o
   1   6   4       27.18       22.39      2.06 o
   2   6   4      191.30      185.35      4.18 o
   3   6   4     1257.77     1286.12     13.62 o
   4   6   4      440.81      456.63      8.07 o
   5   6   4      102.54       94.77      6.37 o
   6   6   4       12.58       19.15      3.49 o
   7   6   4      254.03      264.01     18.16 o
   8   6   4       27.48       27.59      5.56 o
 -10   7   4       12.87       15.91      8.64 o
  -9   7   4       73.32       51.83      9.81 o
  -8   7   4        4.94       -2.30      5.86 o
  -7   7   4       40.35       22.86     13.02 o
  -6   7   4       35.71       31.94     11.73 o
  -5   7   4      335.21      347.59      7.34 o
  -4   7   4       86.32       88.22      4.23 o
  -3   7   4       68.02       61.82      4.45 o
  -2   7   4      856.56      835.62      9.85 o
  -1   7   4      303.54      311.48      7.52 o
   0   7   4       80.47       83.51      3.62 o
   1   7   4      303.45      314.99      5.93 o
   2   7   4      846.51      837.36      9.80 o
   3   7   4       69.77       66.08      2.25 o
   4   7   4       83.46       92.81      5.18 o
   5   7   4      348.77      341.69      8.23 o
   6   7   4       37.15       29.10      5.72 o
   7   7   4       40.29       30.67      6.40 o
   8   7   4        5.00        3.40      4.99 o
  -9   8   4       17.25       29.00      8.79 o
  -8   8   4       10.02       31.11     11.73 o
  -7   8   4        3.15       -0.47     10.29 o
  -6   8   4      154.95      133.98     10.27 o
  -5   8   4       88.54       96.32      5.04 o
  -4   8   4      261.81      254.62      7.00 o
  -3   8   4     1188.21     1194.64     14.87 o
  -2   8   4      366.33      351.26      6.67 o
  -1   8   4      419.13      419.46     12.72 o
   0   8   4      146.76      172.08      4.95 o
   1   8   4      416.66      413.94      7.21 o
   2   8   4      369.45      358.15      8.10 o
   3   8   4     1196.93     1194.19     12.35 o
   4   8   4      257.01      241.77      8.15 o
   5   8   4       88.22       97.95      7.37 o
   6   8   4      155.89      155.71      8.98 o
   7   8   4        3.10        6.22      5.56 o
   8   8   4       11.10       11.45      9.64 o
   9   8   4       17.06        4.82     10.29 o
  -9   9   4       31.26       27.64     15.27 o
  -8   9   4        4.81       -0.75     13.50 o
  -7   9   4       53.63       57.71     19.61 o
  -6   9   4       58.44       54.31      7.95 o
  -5   9   4        5.14       11.84      7.39 o
  -4   9   4        3.65        1.39      2.49 o
  -3   9   4       55.19       56.95      3.89 o
  -2   9   4      302.36      302.51      6.81 o
  -1   9   4      312.28      323.71      7.49 o
   0   9   4       37.41       37.22      3.46 o
   1   9   4      324.26      330.71      7.09 o
   2   9   4      307.75      303.52      7.50 o
   3   9   4       57.40       49.45      3.63 o
   4   9   4        3.04       -2.06      3.77 o
   5   9   4        4.90        2.39      4.96 o
   6   9   4       56.85       64.25      8.95 o
   7   9   4       53.68       52.04     13.18 o
   8   9   4        4.37       14.84     10.29 o
   9   9   4       30.75       31.18     13.50 o
  -8  10   4       13.36       14.46     11.57 o
  -7  10   4       52.13       71.83      9.29 o
  -6  10   4       20.78       15.00      6.26 o
  -5  10   4        5.73        0.72      3.46 o
  -4  10   4       78.07       76.74      4.46 o
  -3  10   4       65.05       65.89      4.46 o
  -2  10   4        7.92        9.72      2.82 o
  -1  10   4       39.25       29.49      3.58 o
   0  10   4       51.63       51.22      4.50 o
   1  10   4       37.35       35.51      3.94 o
   2  10   4        8.00        3.10      2.76 o
   3  10   4       67.35       68.34      4.97 o
   4  10   4       74.30       76.98      7.40 o
   5  10   4        5.25       -3.36      4.26 o
   6  10   4       20.47       18.44      6.26 o
   7  10   4       52.24       51.71      8.83 o
   8  10   4       13.14        8.31      6.95 o
  -7  11   4       10.70       15.57      7.34 o
  -6  11   4       37.04       39.54      8.18 o
  -5  11   4       21.65       27.36      7.55 o
  -4  11   4       66.70       73.14      5.34 o
  -3  11   4       52.35       62.47      5.06 o
  -2  11   4      105.22      103.17      6.91 o
  -1  11   4      170.49      150.41      7.25 o
   0  11   4       36.34       33.98      4.86 o
   1  11   4      169.78      143.26      6.87 o
   2  11   4      102.76      101.20      7.85 o
   3  11   4       54.54       45.54      4.89 o
   4  11   4       65.98       62.52      7.29 o
   5  11   4       21.84       22.58      7.52 o
   6  11   4       38.69       45.15      6.91 o
   7  11   4        9.95       24.17      8.05 o
  -6  12   4       26.80       32.99      8.70 o
  -5  12   4        3.18        3.77      6.33 o
  -4  12   4       34.41       38.36      7.64 o
  -3  12   4       15.75       13.30      4.52 o
  -2  12   4       13.92       12.81      4.43 o
  -1  12   4       18.02        9.69      3.96 o
   0  12   4        8.29        7.99      3.76 o
   1  12   4       16.83       16.53      4.46 o
   2  12   4       13.00       13.95      3.67 o
   3  12   4       15.11       15.81      4.20 o
   4  12   4       33.82       36.63      8.49 o
   5  12   4        3.30        6.07      5.98 o
   6  12   4       26.57       23.00     15.11 o
  -5  13   4       23.39       27.68      8.52 o
  -4  13   4       29.94       32.86      6.96 o
  -3  13   4        4.17        8.27      4.70 o
  -2  13   4        8.08        9.32      4.62 o
  -1  13   4        7.11        3.23      4.37 o
   0  13   4        0.02       -2.07      3.68 o
   1  13   4        6.49        9.45      4.02 o
   2  13   4        7.92        5.65      6.03 o
   3  13   4        4.07        0.96      5.50 o
   4  13   4       29.14       34.85      9.51 o
   5  13   4       23.40       44.29     11.42 o
  -3  14   4        3.88        2.13      4.49 o
  -2  14   4       16.25       13.58      5.20 o
  -1  14   4       23.48       23.88      5.69 o
   0  14   4        9.06        6.64      4.47 o
   1  14   4       23.65       29.77      5.96 o
   2  14   4       16.51        9.42      6.25 o
   3  14   4        3.75        1.90      6.06 o
   1   0   5     7435.81     7167.42     42.29 o
   2   0   5     7383.42     7470.44     41.99 o
   3   0   5      803.41      907.10      9.48 o
   4   0   5     3298.91     3429.55     31.91 o
   5   0   5      831.42      785.78     10.30 o
   6   0   5        2.99        3.79      1.67 o
   7   0   5       28.44       28.58      7.39 o
   8   0   5        3.17       -0.10      4.05 o
   9   0   5        5.07        6.62      5.99 o
  10   0   5       70.85       78.50     11.11 o
  11   0   5       38.05       50.86     16.71 o
 -11   1   5       60.29       77.26     12.58 o
 -10   1   5        8.46        5.69     11.89 o
  -9   1   5       24.39       22.46      7.18 o
  -8   1   5     1083.01     1058.41     24.41 o
  -7   1   5      472.61      460.62     13.08 o
  -6   1   5      315.53      302.19      6.63 o
  -5   1   5       60.97       49.47      4.01 o
  -4   1   5      965.97      899.67     14.41 o
  -3   1   5     1851.97     1852.53     16.10 o
  -2   1   5      309.22      323.53      5.82 o
  -1   1   5     1375.33     1380.17     10.86 o
   0   1   5    15866.51    16169.04     93.13 o
   1   1   5     1376.22     1395.31     10.16 o
   2   1   5      284.40      313.06      4.76 o
   3   1   5     1808.34     1841.67     15.64 o
   4   1   5      958.38      920.35     12.22 o
   5   1   5       58.28       57.82      3.41 o
   6   1   5      325.35      297.49     14.15 o
   7   1   5      478.99      459.78     12.24 o
   8   1   5     1079.37     1065.32     62.84 o
   9   1   5       25.19       22.64      7.00 o
  10   1   5        8.33       18.58     10.13 o
  11   1   5       59.72       57.40     11.34 o
 -11   2   5       19.30       26.36     14.46 o
 -10   2   5      131.35      118.79     12.96 o
  -9   2   5       24.58       25.94      5.78 o
  -8   2   5       86.50       74.30      7.25 o
  -7   2   5      809.13      753.75     16.99 o
  -6   2   5      516.62      492.68     12.60 o
  -5   2   5      366.97      347.80      6.49 o
  -4   2   5      531.63      528.80      8.95 o
  -3   2   5      137.98      145.43      2.71 o
  -2   2   5      395.26      416.38      4.79 o
  -1   2   5     3070.40     3140.57     20.35 o
   0   2   5       96.96      133.24      3.26 o
   1   2   5     3165.86     3153.82     20.21 o
   2   2   5      412.50      412.64      6.25 o
   3   2   5      141.40      142.21      3.80 o
   4   2   5      544.58      516.57      6.99 o
   5   2   5      354.11      350.37      6.60 o
   6   2   5      513.80      514.12      8.36 o
   7   2   5      822.67      763.12     11.19 o
   8   2   5       90.07       73.10     21.05 o
   9   2   5       25.31       36.96     12.21 o
  10   2   5      128.96      148.47     15.00 o
  11   2   5       20.24        3.06      7.92 o
 -11   3   5       43.36       28.61     14.79 o
 -10   3   5       17.06       13.46      7.49 o
  -9   3   5       77.95       74.36      7.91 o
  -8   3   5       50.70       43.83      8.89 o
  -7   3   5      650.40      637.10     20.76 o
  -6   3   5      205.36      193.55      8.39 o
  -5   3   5      226.02      239.02      6.87 o
  -4   3   5      240.61      244.52      4.08 o
  -3   3   5      451.29      409.14      4.53 o
  -2   3   5     1209.00     1197.73     10.54 o
  -1   3   5     2315.08     2298.07     17.28 o
   0   3   5     1767.61     1771.43     13.96 o
   1   3   5     2339.30     2271.05     18.24 o
   2   3   5     1206.15     1181.56      9.78 o
   3   3   5      472.96      403.20      6.67 o
   4   3   5      240.33      256.22      5.40 o
   5   3   5      230.57      230.10      5.43 o
   6   3   5      205.96      196.89      8.89 o
   7   3   5      637.31      617.89     11.18 o
   8   3   5       49.25       53.04     12.21 o
   9   3   5       75.06       97.39     17.68 o
  10   3   5       16.78       29.55      9.08 o
  11   3   5       43.31       42.75     11.11 o
 -10   4   5       26.15       37.93     14.14 o
  -9   4   5       40.62       41.99     12.91 o
  -8   4   5        4.62        6.05      4.56 o
  -7   4   5      111.41       96.35      7.42 o
  -6   4   5      252.94      220.86     10.09 o
  -5   4   5      269.29      274.22      4.13 o
  -4   4   5      192.16      193.59      4.50 o
  -3   4   5      273.12      282.52      4.44 o
  -2   4   5      756.91      798.93     10.75 o
  -1   4   5      128.04      158.17      3.92 o
   0   4   5     1380.01     1450.24     13.71 o
   1   4   5      114.51      150.56      5.72 o
   2   4   5      781.40      800.94      6.57 o
   3   4   5      270.74      274.73      5.92 o
   4   4   5      186.61      195.58      5.16 o
   5   4   5      280.57      254.62      8.00 o
   6   4   5      247.96      220.91      6.87 o
   7   4   5      116.61      126.63     11.89 o
   8   4   5        5.27        8.04      4.82 o
  11   4   5       53.74       50.79     15.75 o
 -10   5   5        2.60        5.46      7.27 o
  -9   5   5       17.58       23.95      7.73 o
  -8   5   5      243.71      235.49     21.79 o
  -7   5   5       28.68       31.52      5.38 o
  -6   5   5       18.98       22.68      4.21 o
  -5   5   5       78.61       66.35      3.31 o
  -4   5   5       14.37       17.24      2.41 o
  -3   5   5      238.37      237.33      4.38 o
  -2   5   5     1132.62     1091.54     15.95 o
  -1   5   5      225.80      211.64      4.76 o
   0   5   5       52.08       96.07      3.77 o
   1   5   5      226.99      215.11      4.35 o
   2   5   5     1144.80     1108.51      9.53 o
   3   5   5      239.22      233.96      6.56 o
   4   5   5       14.87       13.93      2.66 o
   5   5   5       77.71       76.60      4.25 o
   6   5   5       21.16       31.33      6.07 o
   7   5   5       27.84       24.28      4.44 o
   8   5   5      243.82      237.46     12.05 o
 -10   6   5       23.72       26.89      8.96 o
  -9   6   5       60.16       73.36     10.96 o
  -8   6   5       72.89       89.36     10.75 o
  -7   6   5        0.86        3.58      7.23 o
  -6   6   5       93.42       84.34      6.56 o
  -5   6   5     1014.07      976.55     13.04 o
  -4   6   5      372.43      377.73      7.01 o
  -3   6   5       50.09       54.05      2.84 o
  -2   6   5      532.54      542.11      8.84 o
  -1   6   5      774.82      768.11     12.22 o
   0   6   5      159.94      169.63      4.67 o
   1   6   5      780.49      766.35      9.10 o
   2   6   5      522.75      544.38      6.31 o
   3   6   5       48.98       50.10      3.66 o
   4   6   5      371.98      371.65      8.77 o
   5   6   5     1012.97      976.63     13.80 o
   6   6   5       89.89       94.88      5.20 o
   7   6   5        0.73       -4.35      4.35 o
   8   6   5       72.90       87.18      9.48 o
 -10   7   5        6.65        4.36      8.05 o
  -9   7   5       20.49        5.95      7.27 o
  -8   7   5       27.51       23.53      7.82 o
  -7   7   5       33.02       36.05      5.27 o
  -6   7   5      200.44      208.10     10.94 o
  -5   7   5      207.74      210.13      6.42 o
  -4   7   5       76.70       72.57      4.09 o
  -3   7   5      783.33      759.92     10.13 o
  -2   7   5      235.06      227.98      6.24 o
  -1   7   5      597.01      622.68      9.36 o
   0   7   5      615.75      622.67      8.68 o
   1   7   5      605.94      617.97      8.51 o
   2   7   5      233.49      236.98      6.25 o
   3   7   5      796.34      771.14      9.09 o
   4   7   5       75.78       80.99      4.91 o
   5   7   5      210.80      215.27      6.80 o
   6   7   5      199.19      209.09      9.89 o
   7   7   5       35.67       34.41      5.34 o
   8   7   5       28.44       33.74      6.56 o
  -9   8   5        3.75       14.88      8.34 o
  -8   8   5        4.46        9.16      7.27 o
  -7   8   5       53.84       62.42      6.82 o
  -6   8   5       82.04       68.85     10.93 o
  -5   8   5       40.98       49.55      5.03 o
  -4   8   5       43.17       55.49      3.63 o
  -3   8   5      298.16      296.59      7.92 o
  -2   8   5      387.02      372.33      7.61 o
  -1   8   5      158.94      154.80      6.46 o
   0   8   5      358.56      377.40     10.29 o
   1   8   5      157.72      161.35      5.03 o
   2   8   5      387.15      367.20      6.79 o
   3   8   5      298.67      281.66      5.50 o
   4   8   5       45.91       53.21      7.47 o
   5   8   5       42.11       53.42      7.82 o
   6   8   5       80.91       82.66      7.21 o
   7   8   5       54.62       52.02      8.01 o
   8   8   5        4.53        5.94      5.77 o
  -8   9   5       25.83       30.21      8.64 o
  -7   9   5       49.04       72.53     11.47 o
  -6   9   5       13.44       16.09     13.82 o
  -5   9   5      110.41      112.34      5.76 o
  -4   9   5       95.55      100.87      4.76 o
  -3   9   5       81.51       93.67      5.30 o
  -2   9   5      321.01      316.28      6.94 o
  -1   9   5      117.44      118.48      6.97 o
   0   9   5       10.47        8.89      2.35 o
   1   9   5      117.70      117.56      5.24 o
   2   9   5      316.43      293.36     10.91 o
   3   9   5       86.80       93.45      4.46 o
   4   9   5       94.13      102.76      9.45 o
   5   9   5      107.80      105.11     14.09 o
   6   9   5       12.88       19.18      5.24 o
   7   9   5       50.51       49.67      8.64 o
   8   9   5       26.23       23.96      7.26 o
  -8  10   5       16.85        2.40     12.05 o
  -7  10   5        5.95        2.11      6.24 o
  -6  10   5        0.76       -0.98      5.63 o
  -5  10   5      202.88      198.74      9.18 o
  -4  10   5        6.46        6.80      3.02 o
  -3  10   5      157.85      159.55      6.94 o
  -2  10   5       27.73       25.39      3.50 o
  -1  10   5       98.63       97.23      7.19 o
   0  10   5        7.36        9.54      3.36 o
   1  10   5       95.56       92.38      5.49 o
   2  10   5       26.92       25.27      3.47 o
   3  10   5      158.41      156.76      8.80 o
   4  10   5        6.02        6.85      4.56 o
   5  10   5      205.61      198.61     11.07 o
   6  10   5        0.70       -4.01      4.01 o
   7  10   5        5.49        5.22      6.40 o
   8  10   5       16.26        8.51      7.09 o
  -7  11   5        5.59       14.92      7.34 o
  -6  11   5       28.45       38.08      8.24 o
  -5  11   5       16.22        7.97      6.63 o
  -4  11   5       43.49       45.69      4.48 o
  -3  11   5       26.34       19.67      3.84 o
  -2  11   5       49.27       57.24      5.12 o
  -1  11   5       34.45       23.12      4.05 o
   0  11   5        1.33        3.20      3.51 o
   1  11   5       35.42       24.14      4.27 o
   2  11   5       46.58       55.79      6.00 o
   3  11   5       25.16       17.14      3.85 o
   4  11   5       41.60       41.79      6.83 o
   5  11   5       15.95       15.67      5.62 o
   6  11   5       30.60       33.65      6.75 o
   7  11   5        5.92        2.82      8.84 o
  -6  12   5        8.02       12.65      7.46 o
  -5  12   5       70.75       88.01     19.93 o
  -4  12   5       47.36       51.42      5.01 o
  -3  12   5       28.44       20.92      5.65 o
  -2  12   5       27.14       37.90      5.57 o
  -1  12   5       24.96       19.20      4.54 o
   0  12   5       13.68       12.49      4.41 o
   1  12   5       26.07       23.82      4.72 o
   2  12   5       28.19       29.32      4.17 o
   3  12   5       28.67       27.53     11.69 o
   4  12   5       46.05       62.54      8.10 o
   5  12   5       69.93       68.66      8.33 o
   6  12   5        8.12        5.15      5.83 o
  -5  13   5        2.27       12.46      7.49 o
  -4  13   5        6.83       11.39      8.07 o
  -3  13   5      114.74      135.07      8.74 o
  -2  13   5       24.54       22.55      5.75 o
  -1  13   5       38.37       32.21      5.07 o
   0  13   5       23.91       47.26      5.44 o
   1  13   5       37.20       42.68      5.76 o
   2  13   5       24.62       28.36      5.35 o
   3  13   5      114.12      117.04     10.35 o
   4  13   5        6.66        6.63      5.81 o
   5  13   5        2.19       -2.12      6.48 o
  -2  14   5        9.20       19.43      5.42 o
  -1  14   5       16.38       27.80      5.67 o
   0  14   5        1.82       -4.05      4.05 o
   1  14   5       15.73       10.02      4.58 o
   2  14   5        9.01        8.34      6.27 o
   0   0   6     3460.07     3322.46     30.44 o
   1   0   6      520.19      583.79      5.80 o
   2   0   6        5.06        5.11      0.94 o
   3   0   6       43.76       40.20      2.23 o
   4   0   6     1683.06     1611.45     15.43 o
   5   0   6      231.48      268.27      4.91 o
   6   0   6        1.73        2.89      2.00 o
   7   0   6      848.79      786.10     13.62 o
   8   0   6       40.61       54.38      6.57 o
   9   0   6        0.13       -4.76      4.76 o
  10   0   6       47.34       47.15      9.74 o
  11   0   6        5.75       15.14      8.73 o
 -11   1   6       33.57       42.28     10.23 o
 -10   1   6      125.91      113.13     12.86 o
  -9   1   6       84.57       92.07      8.75 o
  -8   1   6      133.07      143.56      9.25 o
  -7   1   6       87.30       75.12      6.71 o
  -6   1   6      222.83      200.79      7.08 o
  -5   1   6       69.82       69.01      4.91 o
  -4   1   6      105.71       97.93      2.75 o
  -3   1   6     2826.78     2966.75     21.98 o
  -2   1   6     2626.41     2475.13     16.50 o
  -1   1   6     1653.10     1511.01     11.51 o
   0   1   6     1684.89     1733.06     12.62 o
   1   1   6     1617.84     1520.48     11.34 o
   2   1   6     2653.20     2488.59     16.59 o
   3   1   6     2798.75     2906.84     23.35 o
   4   1   6       98.88      103.96      3.39 o
   5   1   6       72.21       65.88      4.19 o
   6   1   6      223.06      188.41      9.14 o
   7   1   6       84.56       82.52      7.22 o
   8   1   6      134.34      146.10     10.93 o
   9   1   6       82.23       84.98     13.50 o
  10   1   6      125.78      128.58     13.94 o
  11   1   6       33.55       47.00     10.88 o
 -11   2   6      107.75      108.97     20.57 o
 -10   2   6       39.52       45.78      9.31 o
  -9   2   6       63.37       64.61     11.44 o
  -8   2   6      142.24      138.93      9.29 o
  -7   2   6       98.12      102.63      7.58 o
  -6   2   6      122.52      116.81      6.41 o
  -5   2   6      111.11      116.64      5.10 o
  -4   2   6       61.35       72.17      3.06 o
  -3   2   6      986.71      959.66      8.46 o
  -2   2   6      395.51      409.17      5.07 o
  -1   2   6     5134.94     5200.00     32.49 o
   0   2   6     4608.90     4780.63     30.07 o
   1   2   6     5208.53     5237.29     34.62 o
   2   2   6      384.47      411.77      4.83 o
   3   2   6      989.45      946.43     11.04 o
   4   2   6       64.72       70.60      3.35 o
   5   2   6      115.37      117.13      4.89 o
   6   2   6      123.73      116.08      4.88 o
   7   2   6       97.13       99.17      4.84 o
   8   2   6      141.94      130.23     10.33 o
   9   2   6       63.07       45.32     13.18 o
  10   2   6       38.89       47.11      9.99 o
  11   2   6      108.91      138.90     16.29 o
 -11   3   6       24.42       21.54     13.18 o
 -10   3   6       22.62       37.61     13.82 o
  -9   3   6       72.08       73.22      7.91 o
  -8   3   6       39.59       53.79      6.56 o
  -7   3   6      108.66      117.06      8.05 o
  -6   3   6      567.45      561.84      9.84 o
  -5   3   6      131.89      132.71      7.93 o
  -4   3   6      209.57      193.26      3.11 o
  -3   3   6      965.29      986.59      8.55 o
  -2   3   6      679.63      653.95      7.28 o
  -1   3   6     2369.13     2332.75     17.78 o
   0   3   6     1351.58     1341.83     11.51 o
   1   3   6     2402.12     2289.24     18.75 o
   2   3   6      698.31      650.48      5.43 o
   3   3   6      974.56      971.66     11.89 o
   4   3   6      210.77      188.15      4.93 o
   5   3   6      132.96      128.68      4.56 o
   6   3   6      577.18      586.25     10.46 o
   7   3   6      108.47      110.26      5.25 o
   8   3   6       43.92       48.21      5.12 o
   9   3   6       72.76       69.75     15.43 o
  10   3   6       22.68       11.57     12.21 o
  11   3   6       25.02       22.18     13.18 o
 -10   4   6       38.84       38.25     15.43 o
  -9   4   6      136.07      123.65     12.38 o
  -8   4   6      137.89      133.36      9.18 o
  -7   4   6      427.77      414.48     13.90 o
  -6   4   6      796.60      784.07     12.53 o
  -5   4   6      337.31      302.42      5.03 o
  -4   4   6      267.22      260.41      4.70 o
  -3   4   6      305.15      283.76      4.81 o
  -2   4   6       71.10       69.44      2.87 o
  -1   4   6      567.11      676.41      7.75 o
   0   4   6       22.08       37.51      2.15 o
   1   4   6      570.71      676.21      9.41 o
   2   4   6       66.07       69.61      1.95 o
   3   4   6      307.45      276.14      6.09 o
   4   4   6      266.66      259.57      6.05 o
   5   4   6      333.06      311.61      6.87 o
   6   4   6      795.14      799.91     13.08 o
   7   4   6      426.84      409.62     10.81 o
   8   4   6      137.29      127.29     11.25 o
 -10   5   6        7.24       23.11      8.41 o
  -9   5   6       16.21       18.19      7.46 o
  -8   5   6       16.31       17.24      6.81 o
  -7   5   6      110.93      124.96      9.22 o
  -6   5   6       38.33       44.82      6.55 o
  -5   5   6       99.68      105.68      4.20 o
  -4   5   6      819.84      778.55      9.64 o
  -3   5   6      471.59      498.00      6.91 o
  -2   5   6      282.25      274.68      5.14 o
  -1   5   6      481.88      501.56      7.54 o
   0   5   6     2874.86     3048.17     23.20 o
   1   5   6      486.33      493.40      8.07 o
   2   5   6      286.64      271.96      3.88 o
   3   5   6      489.51      481.72      8.67 o
   4   5   6      823.21      759.83     11.41 o
   5   5   6      102.72      104.25      4.98 o
   6   5   6       37.77       42.01      4.18 o
   7   5   6      111.30      109.07      7.21 o
   8   5   6       14.72       11.57      6.43 o
 -10   6   6       95.44      139.22     16.55 o
  -9   6   6        5.08       -4.56      6.09 o
  -8   6   6      110.06      116.65     11.82 o
  -7   6   6       56.57       43.44      7.84 o
  -6   6   6      691.46      692.74     15.20 o
  -5   6   6      120.05      119.14      4.20 o
  -4   6   6      621.91      608.78      8.00 o
  -3   6   6       41.33       35.55      2.83 o
  -2   6   6      804.41      827.56     11.54 o
  -1   6   6      391.37      360.73      6.78 o
   0   6   6        7.07       10.54      2.12 o
   1   6   6      400.22      358.33      8.00 o
   2   6   6      813.35      826.94      9.36 o
   3   6   6       38.74       41.50      3.50 o
   4   6   6      623.86      613.29     10.57 o
   5   6   6      119.17      118.42      5.66 o
   6   6   6      683.11      700.93     20.65 o
   7   6   6       55.49       56.15      5.80 o
   8   6   6      115.58      112.33      9.50 o
  -9   7   6       14.58       15.91      7.96 o
  -8   7   6      177.40      178.07     17.20 o
  -7   7   6      128.91      123.54     13.98 o
  -6   7   6       40.18       31.51      6.29 o
  -5   7   6       48.19       54.87      4.68 o
  -4   7   6      950.90      931.33     12.69 o
  -3   7   6      523.04      499.41      8.34 o
  -2   7   6       69.71       70.44      4.27 o
  -1   7   6      313.97      305.79      6.65 o
   0   7   6      114.80      105.31      4.20 o
   1   7   6      304.60      311.79      6.43 o
   2   7   6       67.56       76.96      3.45 o
   3   7   6      527.32      494.83     12.85 o
   4   7   6      962.40      901.45     13.93 o
   5   7   6       49.07       55.70      4.49 o
   6   7   6       38.79       43.47      5.67 o
   7   7   6      125.00      109.80     12.70 o
   8   7   6      180.76      192.00     12.81 o
  -9   8   6       15.98       25.68      9.24 o
  -8   8   6        3.56       -1.32      6.35 o
  -7   8   6       48.02       57.75     12.00 o
  -6   8   6       50.35       55.33      6.37 o
  -5   8   6      337.60      349.48     14.37 o
  -4   8   6      138.91      135.25      5.76 o
  -3   8   6      103.99      100.07      4.81 o
  -2   8   6      833.26      844.82     17.11 o
  -1   8   6      354.80      346.21      7.55 o
   0   8   6        0.12       -1.84      1.84 o
   1   8   6      359.05      339.70     10.30 o
   2   8   6      829.44      806.23     17.01 o
   3   8   6      103.62       98.72      3.17 o
   4   8   6      136.78      134.71      8.49 o
   5   8   6      332.67      341.18     11.66 o
   6   8   6       51.18       54.24      6.31 o
   7   8   6       46.43       45.79      6.15 o
   8   8   6        3.59        4.95      5.63 o
  -8   9   6        6.97       14.83      8.28 o
  -7   9   6       41.29       49.89      6.86 o
  -6   9   6       15.46       21.24      5.49 o
  -5   9   6      118.23      120.65      7.10 o
  -4   9   6       56.66       57.20      5.43 o
  -3   9   6      103.76       93.74      5.83 o
  -2   9   6       82.26       76.69      4.75 o
  -1   9   6       31.24       35.31      3.55 o
   0   9   6       15.86       13.32      2.83 o
   1   9   6       31.16       29.52      3.53 o
   2   9   6       85.57       89.15      4.92 o
   3   9   6      102.57      104.19      5.49 o
   4   9   6       56.16       56.39      6.45 o
   5   9   6      116.05      129.81      8.98 o
   6   9   6       15.95       19.25      5.12 o
   7   9   6       41.12       47.28      8.63 o
   8   9   6        6.19       10.71      6.91 o
  -8  10   6        0.98       -1.71      7.46 o
  -7  10   6        0.88        0.36      4.90 o
  -6  10   6       36.20       31.78      7.69 o
  -5  10   6        4.42        4.14      3.89 o
  -4  10   6       67.57       62.81      4.81 o
  -3  10   6      166.37      173.86      7.35 o
  -2  10   6       78.52       67.44      4.64 o
  -1  10   6       26.57       34.55      5.24 o
   0  10   6       25.62       26.58      3.89 o
   1  10   6       24.95       25.43      3.86 o
   2  10   6       79.99       73.34      4.84 o
   3  10   6      166.44      170.56     10.11 o
   4  10   6       66.52       63.59      7.33 o
   5  10   6        4.38        2.10      6.10 o
   6  10   6       36.74       36.54      6.36 o
   7  10   6        0.95        1.83      6.33 o
   8  10   6        0.82        6.93      7.03 o
  -7  11   6       18.51        5.57      5.76 o
  -6  11   6        0.44       -5.57      5.57 o
  -5  11   6       95.51      107.02     15.91 o
  -4  11   6       14.82       16.29      3.74 o
  -3  11   6       98.55       98.87      6.99 o
  -2  11   6       18.52       30.77      4.40 o
  -1  11   6       19.11       32.18      4.79 o
   0  11   6       83.47       72.33      6.23 o
   1  11   6       19.07       28.36      3.94 o
   2  11   6       18.97       22.15      3.63 o
   3  11   6       98.57       93.59      6.28 o
   4  11   6       13.15       19.77      5.68 o
   5  11   6       95.07      103.71      9.15 o
   6  11   6        0.32       -3.00      4.83 o
   7  11   6       19.40       14.68     14.79 o
  -6  12   6       17.82       16.90      7.92 o
  -5  12   6       46.76       29.27      8.26 o
  -4  12   6       16.68       17.60      4.84 o
  -3  12   6       20.38       12.84      4.58 o
  -2  12   6       20.84       22.55      4.98 o
  -1  12   6       17.42       16.96      5.47 o
   0  12   6       77.95       72.46      6.50 o
   1  12   6       16.44       14.63      4.63 o
   2  12   6       20.26       20.65      3.92 o
   3  12   6       20.83        9.27      6.91 o
   4  12   6       16.42       21.17      6.14 o
   5  12   6       46.52       53.58      7.86 o
   6  12   6       18.07       11.26      6.22 o
  -4  13   6        3.12       -0.04      6.91 o
  -3  13   6        4.78       -2.06      4.46 o
  -2  13   6       67.37       82.42      7.30 o
  -1  13   6        1.13       -3.44      3.44 o
   0  13   6       42.85       36.31      5.12 o
   1  13   6        0.96        1.30      4.27 o
   2  13   6       67.67       78.60      9.02 o
   3  13   6        4.83       12.66      7.61 o
   4  13   6        3.09       -5.15      5.30 o
  -2  14   6       13.45       19.94      5.36 o
  -1  14   6       28.45       34.76      7.71 o
   0  14   6        6.33       16.14      4.85 o
   1  14   6       28.81       43.04      5.65 o
   2  14   6       13.82        4.21      6.03 o
   1   0   7      990.21     1003.86      8.68 o
   2   0   7      947.06      886.50      7.93 o
   3   0   7      353.53      367.02      5.97 o
   4   0   7       20.20       15.06      2.19 o
   5   0   7      719.42      669.63     10.42 o
   6   0   7      569.68      527.39     10.35 o
   7   0   7      433.20      410.91     23.31 o
   8   0   7       15.94        9.53      5.29 o
   9   0   7       75.87       82.30      8.10 o
  10   0   7       80.84      105.02     12.90 o
  11   0   7       43.23       39.33     10.39 o
 -11   1   7       28.67       20.57     13.18 o
 -10   1   7        9.51        4.54      6.93 o
  -9   1   7       42.93       40.65      6.68 o
  -8   1   7       40.17       32.79      5.70 o
  -7   1   7      103.15      105.55      5.33 o
  -6   1   7       83.59       75.81      8.40 o
  -5   1   7      143.79      135.47      4.51 o
  -4   1   7     2783.49     2891.85     25.20 o
  -3   1   7      300.24      353.69      5.95 o
  -2   1   7     1053.36      984.11      9.03 o
  -1   1   7     1488.28     1415.72     11.24 o
   0   1   7     2537.92     2430.97     17.02 o
   1   1   7     1481.26     1429.12     11.25 o
   2   1   7     1024.47      993.47     10.27 o
   3   1   7      323.38      341.49      6.05 o
   4   1   7     2772.72     2898.80     23.91 o
   5   1   7      145.84      136.35      4.01 o
   6   1   7       78.15       80.94      4.21 o
   7   1   7      105.26      107.68      7.56 o
   8   1   7       38.10       39.24      7.18 o
   9   1   7       42.40       40.36      8.63 o
  10   1   7       10.07       17.06      7.61 o
  11   1   7       27.86       35.21     10.32 o
 -11   2   7       45.00       34.39     14.79 o
 -10   2   7       36.25       19.93     11.57 o
  -9   2   7       58.08       58.25      7.36 o
  -8   2   7      112.79      114.50      8.66 o
  -7   2   7      120.08      111.64      8.01 o
  -6   2   7      106.45      111.79      9.86 o
  -5   2   7      125.61      107.31      5.91 o
  -4   2   7      471.04      434.91      6.49 o
  -3   2   7      374.80      353.02      4.67 o
  -2   2   7      436.09      455.51      5.43 o
  -1   2   7     2060.13     2063.92     14.99 o
   0   2   7       10.31       20.94      1.60 o
   1   2   7     2137.42     2077.22     15.15 o
   2   2   7      443.48      462.63      4.37 o
   3   2   7      384.74      348.41      6.36 o
   4   2   7      459.09      442.60      7.51 o
   5   2   7      129.45      114.19      4.11 o
   6   2   7      102.95      114.88      5.19 o
   7   2   7      119.67      113.79      6.17 o
   8   2   7      118.67      114.62     10.93 o
   9   2   7       57.14       46.93     13.82 o
  10   2   7       35.66       28.34     22.82 o
  11   2   7       45.47       48.71     14.63 o
 -10   3   7       60.56       72.64     17.04 o
  -9   3   7       41.44       44.81      8.41 o
  -8   3   7        0.53       -1.16      4.67 o
  -7   3   7       78.82       75.59      8.27 o
  -6   3   7      302.03      320.72      8.44 o
  -5   3   7      246.02      252.73      8.62 o
  -4   3   7      435.52      412.60      5.79 o
  -3   3   7     2102.32     2090.36     16.50 o
  -2   3   7      324.11      340.05      5.25 o
  -1   3   7     3588.99     3787.71     27.06 o
   0   3   7       62.33       53.47      3.37 o
   1   3   7     3518.08     3770.38     29.88 o
   2   3   7      324.96      349.48      4.21 o
   3   3   7     2098.37     2081.62     20.60 o
   4   3   7      434.01      430.10      7.66 o
   5   3   7      251.99      248.26      6.02 o
   6   3   7      297.08      305.52     11.13 o
   7   3   7       80.43       82.23      5.22 o
   8   3   7        0.64        8.83      4.30 o
 -10   4   7       71.17       73.32     11.04 o
  -9   4   7       59.81       48.94      9.19 o
  -8   4   7       27.45       40.95      7.88 o
  -7   4   7      537.68      516.33     20.10 o
  -6   4   7       23.76       27.54      3.30 o
  -5   4   7      193.59      202.86      6.14 o
  -4   4   7      186.44      180.44      3.99 o
  -3   4   7      234.35      237.30      5.00 o
  -2   4   7      926.02      944.00      9.92 o
  -1   4   7      956.66      994.85     10.17 o
   0   4   7     5159.40     5360.79     36.90 o
   1   4   7      955.10     1000.42     10.79 o
   2   4   7      920.70      949.13      8.04 o
   3   4   7      237.74      232.83      5.91 o
   4   4   7      186.51      186.11      8.45 o
   5   4   7      193.19      205.89      6.99 o
   6   4   7       25.84       31.24      3.80 o
   7   4   7      522.97      487.02     10.67 o
   8   4   7       28.57       22.81      5.31 o
 -10   5   7        1.08       -6.80      6.80 o
  -9   5   7       48.49       51.42      9.42 o
  -8   5   7      192.15      199.73     14.75 o
  -7   5   7      229.81      229.89     15.59 o
  -6   5   7      202.03      184.59      5.91 o
  -5   5   7      355.77      359.26      8.69 o
  -4   5   7       25.48       24.38      2.52 o
  -3   5   7      161.98      153.74      4.17 o
  -2   5   7      588.05      548.34      7.54 o
  -1   5   7      285.33      328.68      5.68 o
   0   5   7     1345.89     1300.99     12.45 o
   1   5   7      286.50      307.03      6.51 o
   2   5   7      595.61      550.42      6.42 o
   3   5   7      163.41      158.68      5.40 o
   4   5   7       28.39       33.86      3.97 o
   5   5   7      364.60      355.33      8.01 o
   6   5   7      197.69      192.26      7.30 o
   7   5   7      234.92      217.27      8.93 o
   8   5   7      194.29      184.50     14.14 o
 -10   6   7       11.85        8.02     10.29 o
  -9   6   7        7.92        0.68      8.84 o
  -8   6   7      134.40      159.67     21.21 o
  -7   6   7       33.68       19.97      6.81 o
  -6   6   7      202.20      188.28      6.46 o
  -5   6   7       70.22       78.67      5.20 o
  -4   6   7     1050.50      999.29     14.21 o
  -3   6   7      326.25      326.07      6.14 o
  -2   6   7       30.40       31.11      2.58 o
  -1   6   7      213.15      184.20      4.78 o
   0   6   7       16.96       12.01      1.91 o
   1   6   7      217.13      181.31      4.91 o
   2   6   7       30.97       30.45      2.09 o
   3   6   7      320.58      311.23      7.59 o
   4   6   7     1039.58      996.94     14.34 o
   5   6   7       74.30       71.46      5.36 o
   6   6   7      205.38      206.36     10.38 o
   7   6   7       32.63       35.65      5.41 o
   8   6   7      136.83      178.51     14.79 o
  -9   7   7       22.01       19.95      8.47 o
  -8   7   7        6.49       -1.93      6.45 o
  -7   7   7       29.23       19.37      7.16 o
  -6   7   7       63.86       75.53      8.56 o
  -5   7   7      142.61      122.47      6.47 o
  -4   7   7      329.84      297.69      9.66 o
  -3   7   7      528.47      515.60      8.18 o
  -2   7   7      126.00      117.15      6.51 o
  -1   7   7       90.21       78.91      4.20 o
   0   7   7        0.71       -0.92      1.94 o
   1   7   7       89.25       91.19      3.46 o
   2   7   7      126.45      112.32      4.70 o
   3   7   7      517.09      492.41      8.29 o
   4   7   7      327.98      313.43      8.30 o
   5   7   7      138.12      140.15      9.55 o
   6   7   7       64.70       71.83      6.82 o
   7   7   7       29.67       27.83      5.34 o
   8   7   7        6.71        8.95      5.70 o
  -9   8   7       72.89       80.24     12.25 o
  -8   8   7       11.12       16.27      7.82 o
  -7   8   7       78.32       67.79     10.23 o
  -6   8   7       25.96       27.46      6.03 o
  -5   8   7       11.68       17.19      4.50 o
  -4   8   7       28.93       33.51      3.39 o
  -3   8   7      461.36      473.06     12.79 o
  -2   8   7       20.25       19.77      3.41 o
  -1   8   7        6.45        5.96      2.55 o
   0   8   7       77.47       62.84      3.75 o
   1   8   7        6.20        4.29      2.03 o
   2   8   7       20.87       19.08      2.58 o
   3   8   7      471.89      452.72      8.22 o
   4   8   7       29.74       33.24      5.46 o
   5   8   7       12.41       19.46      5.01 o
   6   8   7       25.78       26.56      5.36 o
   7   8   7       77.39       78.63      7.60 o
   8   8   7       11.21       20.05     13.82 o
  -8   9   7       19.05       13.66      8.17 o
  -7   9   7        9.52       10.89      7.09 o
  -6   9   7       12.78       18.78      5.28 o
  -5   9   7       60.82       61.96      5.65 o
  -4   9   7       52.52       50.70      4.33 o
  -3   9   7       42.47       49.60      4.07 o
  -2   9   7      192.31      174.74     10.10 o
  -1   9   7       21.11       14.35      3.01 o
   0   9   7       29.08       34.37      4.18 o
   1   9   7       20.01       14.63      3.08 o
   2   9   7      190.72      171.96      8.68 o
   3   9   7       41.65       48.88      3.45 o
   4   9   7       50.58       55.63      6.59 o
   5   9   7       63.44       68.58      7.12 o
   6   9   7       11.94        4.21      5.39 o
   7   9   7       10.09        3.50      5.45 o
   8   9   7       19.59       27.45     11.73 o
  -7  10   7        4.97        6.30      5.56 o
  -6  10   7       46.23       48.74      7.55 o
  -5  10   7       43.07       56.73      4.91 o
  -4  10   7       51.19       54.33      5.05 o
  -3  10   7        6.20        5.95      3.28 o
  -2  10   7      148.92      162.75      7.42 o
  -1  10   7      134.75      134.99     12.34 o
   0  10   7       18.13       11.10      4.16 o
   1  10   7      134.70      135.80      6.47 o
   2  10   7      148.68      156.93      9.01 o
   3  10   7        6.69        6.61      2.42 o
   4  10   7       50.40       59.39      7.17 o
   5  10   7       41.51       56.26      8.86 o
   6  10   7       46.33       42.54      6.62 o
   7  10   7        5.08       -3.19      6.22 o
  -7  11   7       32.53       26.59      6.95 o
  -6  11   7       16.25       14.68      6.27 o
  -5  11   7       20.34       32.59      8.01 o
  -4  11   7        4.71        7.63      4.17 o
  -3  11   7       33.62       43.01      5.34 o
  -2  11   7        4.77        5.18      3.41 o
  -1  11   7        0.74       -2.33      3.61 o
   0  11   7        8.24       11.46      4.00 o
   1  11   7        1.01        0.87      3.01 o
   2  11   7        4.54        4.76      3.06 o
   3  11   7       32.53       33.99      4.56 o
   4  11   7        4.54        5.95      5.19 o
   5  11   7       20.52       25.72      6.27 o
   6  11   7       16.90       11.03      7.10 o
   7  11   7       32.68       31.17      8.73 o
  -5  12   7       13.92       21.02      9.00 o
  -4  12   7       45.83       51.61      7.10 o
  -3  12   7       32.96       39.75      6.29 o
  -2  12   7       60.73       81.72      6.34 o
  -1  12   7        2.84        0.48      3.52 o
   0  12   7       53.65       44.20      5.65 o
   1  12   7        2.83        4.74      4.00 o
   2  12   7       61.23       70.15      7.67 o
   3  12   7       33.11       46.73      7.42 o
   4  12   7       46.27       54.91      7.91 o
   5  12   7       14.08       19.85      6.34 o
  -4  13   7       44.69       36.64      9.09 o
  -3  13   7       32.43       45.48      6.33 o
  -2  13   7       39.83       38.55      6.22 o
  -1  13   7        4.13        5.32      4.16 o
   0  13   7       38.42       50.48      6.31 o
   1  13   7        4.52       12.24      4.79 o
   2  13   7       40.32       29.91      6.99 o
   3  13   7       32.35       34.07      7.19 o
   4  13   7       44.88       58.07      8.44 o
  -1  14   7        1.81        8.22      4.54 o
   0  14   7       37.89       50.18      8.14 o
   1  14   7        1.52        8.83      5.10 o
   0   0   8     3054.34     3075.27     29.80 o
   1   0   8        1.74        3.86      1.34 o
   2   0   8      344.76      368.52      5.33 o
   3   0   8      935.99      877.37     10.61 o
   4   0   8      623.07      634.94      8.38 o
   5   0   8       74.96       84.35      4.16 o
   6   0   8      437.93      440.26      8.96 o
   7   0   8      374.52      392.50     11.06 o
   8   0   8      120.59      177.24     34.55 o
   9   0   8       75.09       67.71      7.80 o
  10   0   8       35.46       34.28      9.33 o
  11   0   8       26.09       29.57     15.75 o
 -10   1   8      105.63      137.88     14.46 o
  -9   1   8       14.26       21.88      5.79 o
  -8   1   8       80.26       75.65      7.35 o
  -7   1   8       14.43       14.10      3.73 o
  -6   1   8      168.77      174.13     10.63 o
  -5   1   8      385.06      398.60      7.99 o
  -4   1   8      903.75      891.47     18.17 o
  -3   1   8      132.95      133.45      2.96 o
  -2   1   8      975.41     1021.41      9.18 o
  -1   1   8      928.79      962.39     13.03 o
   0   1   8      377.56      320.75      4.63 o
   1   1   8      950.47      967.84      8.85 o
   2   1   8      934.85     1038.48     11.08 o
   3   1   8      134.71      126.96      6.23 o
   4   1   8      910.31      900.49     10.57 o
   5   1   8      388.07      388.57      7.73 o
   6   1   8      170.08      169.73      7.10 o
   7   1   8       12.74       11.84      3.48 o
   8   1   8       80.98       85.79      9.63 o
   9   1   8       14.60       16.61      6.77 o
  10   1   8      105.84      136.71     14.65 o
  11   1   8       23.06       33.16      9.96 o
 -10   2   8        3.91       10.61     11.57 o
  -9   2   8      205.18      200.65     15.09 o
  -8   2   8      314.01      325.41     16.01 o
  -7   2   8      189.44      175.69      7.19 o
  -6   2   8      216.47      190.58      7.14 o
  -5   2   8      313.24      337.27      7.89 o
  -4   2   8      109.64       96.57      4.36 o
  -3   2   8      787.57      792.95      8.86 o
  -2   2   8     1596.09     1624.75     12.95 o
  -1   2   8      674.33      688.89      7.20 o
   0   2   8        0.59        1.90      1.17 o
   1   2   8      651.08      695.51      7.26 o
   2   2   8     1602.12     1629.29     13.00 o
   3   2   8      787.74      780.59     10.61 o
   4   2   8      111.72       97.31      4.24 o
   5   2   8      312.59      336.73      9.19 o
   6   2   8      213.43      186.63      6.12 o
   7   2   8      186.85      174.20      8.55 o
   8   2   8      318.42      322.53     10.52 o
   9   2   8      207.71      179.04     22.50 o
  10   2   8        3.99        1.66      7.32 o
 -10   3   8       25.88       26.71     11.73 o
  -9   3   8      105.03      120.90     12.20 o
  -8   3   8      124.95      127.87      9.11 o
  -7   3   8      306.90      305.14     15.10 o
  -6   3   8      100.64      110.42      5.77 o
  -5   3   8     1061.11     1035.06     13.01 o
  -4   3   8      398.49      400.38      6.00 o
  -3   3   8      168.80      188.45      4.48 o
  -2   3   8      452.49      434.54      6.22 o
  -1   3   8     3572.23     3549.66     24.03 o
   0   3   8      118.21      137.60      3.36 o
   1   3   8     3591.81     3516.71     25.81 o
   2   3   8      449.05      450.40      7.40 o
   3   3   8      167.17      188.48      5.24 o
   4   3   8      401.05      384.75      7.60 o
   5   3   8     1047.26     1039.20     13.54 o
   6   3   8       99.96      114.58      5.93 o
   7   3   8      294.15      294.30      9.57 o
   8   3   8      125.63      124.84      8.87 o
 -10   4   8        7.32        4.80      7.46 o
  -9   4   8        3.97        6.97      9.80 o
  -8   4   8      194.86      168.35     13.45 o
  -7   4   8       19.24        1.53      5.54 o
  -6   4   8        0.31       -0.68      2.62 o
  -5   4   8      199.91      190.82      4.88 o
  -4   4   8       25.62       28.41      2.07 o
  -3   4   8     1295.05     1253.94     13.28 o
  -2   4   8       68.98       85.21      3.40 o
  -1   4   8      832.25      860.53      9.55 o
   0   4   8       37.38       23.34      2.46 o
   1   4   8      856.45      864.89      9.52 o
   2   4   8       75.53       83.77      2.59 o
   3   4   8     1303.20     1241.76     15.22 o
   4   4   8       27.95       31.31      3.04 o
   5   4   8      196.74      186.33      5.89 o
   6   4   8        0.79        5.54      3.76 o
   7   4   8       18.71        8.72      4.05 o
   8   4   8      196.00      168.03     10.93 o
 -10   5   8       89.98       93.11     12.51 o
  -9   5   8        7.55       13.89      7.61 o
  -8   5   8      120.01      132.15     15.43 o
  -7   5   8       71.06       58.89      8.80 o
  -6   5   8      285.60      256.49      6.86 o
  -5   5   8      307.46      302.51      8.15 o
  -4   5   8      278.11      251.05      5.72 o
  -3   5   8      216.35      227.88      5.47 o
  -2   5   8      810.52      781.47      9.49 o
  -1   5   8      154.50      158.77      4.26 o
   0   5   8       43.28       29.32      2.89 o
   1   5   8      151.20      156.48      4.99 o
   2   5   8      811.51      783.48      8.18 o
   3   5   8      217.19      230.63      6.44 o
   4   5   8      260.98      252.04      6.95 o
   5   5   8      314.10      317.37      7.90 o
   6   5   8      279.70      274.08     10.01 o
   7   5   8       69.43       70.91      6.29 o
   8   5   8      122.83      135.66     17.68 o
  -9   6   8       52.70       56.51     14.30 o
  -8   6   8       40.07       46.26      9.06 o
  -7   6   8      142.20      129.72     12.08 o
  -6   6   8       77.69       85.28      5.19 o
  -5   6   8       97.28       93.02      5.58 o
  -4   6   8      459.58      466.17      8.25 o
  -3   6   8      873.40      862.46     11.44 o
  -2   6   8      184.79      181.60      5.79 o
  -1   6   8      550.89      535.14      7.92 o
   0   6   8       68.21       57.60      3.03 o
   1   6   8      556.61      536.44      8.70 o
   2   6   8      190.45      177.74      4.01 o
   3   6   8      871.37      870.59     16.60 o
   4   6   8      467.63      485.21      9.91 o
   5   6   8       95.96       94.03      6.13 o
   6   6   8       76.91       88.99      7.17 o
   7   6   8      144.80      142.24      8.83 o
   8   6   8       41.11       68.79     10.93 o
  -9   7   8       29.65       43.34      9.70 o
  -8   7   8       28.30       32.21      8.57 o
  -7   7   8        5.68       -3.78      5.94 o
  -6   7   8       97.35      106.80      6.13 o
  -5   7   8      164.80      158.36      7.22 o
  -4   7   8       27.60       24.55      3.09 o
  -3   7   8       69.51       70.63      3.91 o
  -2   7   8      330.39      334.59      6.71 o
  -1   7   8      668.59      678.36      9.49 o
   0   7   8       46.94       54.33      3.24 o
   1   7   8      658.73      661.91      9.45 o
   2   7   8      340.25      321.97      6.41 o
   3   7   8       68.28       71.91      3.96 o
   4   7   8       24.79       17.61      5.02 o
   5   7   8      159.06      163.52     14.45 o
   6   7   8       95.15       95.90      7.63 o
   7   7   8        5.30        1.00      5.84 o
   8   7   8       29.03       27.20      7.00 o
  -9   8   8       38.12       35.44     20.73 o
  -8   8   8       80.91       91.58     12.02 o
  -7   8   8        1.22       -1.65      9.80 o
  -6   8   8       19.62       28.20      5.36 o
  -5   8   8      149.99      162.55     13.08 o
  -4   8   8       51.57       51.58      3.99 o
  -3   8   8      132.54      127.37      5.14 o
  -2   8   8      447.19      434.28      8.63 o
  -1   8   8       23.72       30.88      3.02 o
   0   8   8       16.52       23.01      2.49 o
   1   8   8       25.40       28.06      3.21 o
   2   8   8      456.56      430.16      8.56 o
   3   8   8      125.61      123.65      4.17 o
   4   8   8       48.91       57.08      7.08 o
   5   8   8      151.81      150.66     10.96 o
   6   8   8       21.01       16.30      5.13 o
   7   8   8        1.04        1.44      4.33 o
   8   8   8       82.06       83.94     10.34 o
  -8   9   8        8.40        7.62      7.64 o
  -7   9   8       24.97       26.86      8.29 o
  -6   9   8       47.02       46.14      6.74 o
  -5   9   8       83.47       93.30      5.73 o
  -4   9   8      115.21      111.94      5.46 o
  -3   9   8       11.58       12.55      2.83 o
  -2   9   8        1.09       -1.81      2.76 o
  -1   9   8      155.97      152.56      7.74 o
   0   9   8       19.06       18.75      4.04 o
   1   9   8      153.54      150.61      6.36 o
   2   9   8        1.26       -2.39      2.39 o
   3   9   8       12.12       13.72      2.44 o
   4   9   8      114.34       95.40      8.21 o
   5   9   8       82.58       92.38      8.44 o
   6   9   8       45.89       40.66      6.49 o
   7   9   8       26.05       20.16      8.20 o
   8   9   8        8.41       12.81      6.80 o
  -7  10   8       11.61       18.96      8.96 o
  -6  10   8       13.81       20.23      5.76 o
  -5  10   8       11.42       10.49      3.58 o
  -4  10   8        4.26        0.09      2.90 o
  -3  10   8      142.59      155.47      7.20 o
  -2  10   8      113.75      108.05      7.09 o
  -1  10   8       11.77       12.36      6.27 o
   0  10   8       94.48       76.25      5.38 o
   1  10   8       10.57       10.31      3.24 o
   2  10   8      112.23      108.07      5.67 o
   3  10   8      143.97      153.54      5.43 o
   4  10   8        4.07        2.89      5.61 o
   5  10   8       11.47       14.38      5.42 o
   6  10   8       12.98       17.44      6.00 o
   7  10   8       12.46        1.75      6.63 o
  -6  11   8       16.58       17.78      6.36 o
  -5  11   8        1.21        5.64      5.40 o
  -4  11   8      160.36      178.12      9.43 o
  -3  11   8       16.00       13.68      4.50 o
  -2  11   8       27.72       30.71      4.58 o
  -1  11   8        4.77        1.76      3.82 o
   0  11   8      131.13      131.52      8.12 o
   1  11   8        4.45        3.81      3.12 o
   2  11   8       27.53       31.57      4.06 o
   3  11   8       16.04       24.73      5.86 o
   4  11   8      160.64      178.80     11.34 o
   5  11   8        1.07        1.51      5.11 o
   6  11   8       17.71       16.88      6.39 o
  -5  12   8        2.74       14.07      7.23 o
  -4  12   8       38.95       47.20      6.87 o
  -3  12   8       16.37       22.72      5.17 o
  -2  12   8       47.33       46.30      5.23 o
  -1  12   8       14.57       21.62      5.36 o
   0  12   8        8.90        5.57      4.25 o
   1  12   8       14.17       20.86      4.82 o
   2  12   8       45.99       49.93      5.69 o
   3  12   8       16.76       17.10      6.27 o
   4  12   8       39.15       41.20      7.51 o
   5  12   8        2.82       -5.48      5.48 o
  -4  13   8        1.56       -5.08     12.05 o
  -3  13   8       27.03       39.18      6.10 o
  -2  13   8        0.66        1.32      4.10 o
  -1  13   8        7.71        1.15      4.06 o
   0  13   8        7.88       -2.01      5.10 o
   1  13   8        7.08        5.01      4.28 o
   2  13   8        0.65       -3.88      5.36 o
   3  13   8       27.26       39.67      7.44 o
   4  13   8        1.61        8.15      6.22 o
   1   0   9      697.05      636.14      7.51 o
   2   0   9      135.23      142.79      3.51 o
   3   0   9      447.54      490.00      5.65 o
   4   0   9     3700.77     3799.42     30.78 o
   5   0   9      118.50       91.84      4.55 o
   6   0   9       75.89       82.47      5.61 o
   7   0   9        0.99        2.87      3.61 o
   8   0   9      811.23      765.29     23.24 o
   9   0   9       32.24       24.89      7.23 o
  10   0   9       76.94       77.80     13.66 o
 -10   1   9       32.57       39.54     14.46 o
  -9   1   9      221.79      233.90     18.92 o
  -8   1   9       35.10       32.35      6.09 o
  -7   1   9       18.50       21.44      5.28 o
  -6   1   9     1053.46     1011.59     18.78 o
  -5   1   9      799.91      794.89     12.46 o
  -4   1   9       54.60       53.11      3.29 o
  -3   1   9      619.77      686.46      7.27 o
  -2   1   9     1108.28     1118.71     10.70 o
  -1   1   9      236.06      254.30      4.39 o
   0   1   9       40.95       45.76      2.26 o
   1   1   9      238.91      260.05      4.67 o
   2   1   9     1108.53     1110.05     11.32 o
   3   1   9      636.87      674.71      9.78 o
   4   1   9       52.55       62.56      3.64 o
   5   1   9      808.81      816.70     12.82 o
   6   1   9     1043.67     1051.67     14.28 o
   7   1   9       19.61       20.45      4.35 o
   8   1   9       34.34       24.88      4.79 o
   9   1   9      221.39      231.90     41.14 o
  10   1   9       33.98       24.48      9.43 o
 -10   2   9       43.90       64.29     15.75 o
  -9   2   9       81.20       81.18     10.58 o
  -8   2   9      123.74      107.57      8.51 o
  -7   2   9      344.25      356.16      9.79 o
  -6   2   9        8.40        4.51      3.65 o
  -5   2   9      512.77      522.90      9.80 o
  -4   2   9      301.92      285.26      4.56 o
  -3   2   9      633.12      630.18      7.36 o
  -2   2   9      101.57       77.32      2.74 o
  -1   2   9      124.21      134.84      3.33 o
   0   2   9      282.33      296.74      6.14 o
   1   2   9      132.16      139.23      3.89 o
   2   2   9       99.85       81.99      2.67 o
   3   2   9      634.23      639.21      9.72 o
   4   2   9      289.04      288.14      6.60 o
   5   2   9      516.90      566.33     17.35 o
   6   2   9        7.84       15.32      3.23 o
   7   2   9      361.67      377.20     26.68 o
   8   2   9      125.35      108.71      9.11 o
   9   2   9       81.00       51.43     15.11 o
 -10   3   9       56.08       76.59     12.70 o
  -9   3   9      167.58      193.31     15.21 o
  -8   3   9       92.03       97.14     10.52 o
  -7   3   9      124.33      107.27      6.17 o
  -6   3   9      254.27      263.23      8.03 o
  -5   3   9        7.45        8.92      3.03 o
  -4   3   9       10.60       10.47      1.82 o
  -3   3   9      811.32      778.50      9.88 o
  -2   3   9       49.56       55.25      2.46 o
  -1   3   9      144.14      166.75      3.40 o
   0   3   9     3289.91     3497.09     25.37 o
   1   3   9      150.53      159.06      4.69 o
   2   3   9       46.17       60.05      2.25 o
   3   3   9      810.98      784.55     13.89 o
   4   3   9        9.59        9.16      2.37 o
   5   3   9        6.12       11.56      3.08 o
   6   3   9      251.51      277.01      9.23 o
   7   3   9      117.13      111.82      9.15 o
   8   3   9       89.30       99.21      9.80 o
 -10   4   9       21.45       24.12     18.80 o
  -9   4   9       14.36        5.46      7.03 o
  -8   4   9       97.43      105.76     11.43 o
  -7   4   9       19.84       24.06      9.96 o
  -6   4   9      451.44      431.66     11.83 o
  -5   4   9      285.54      310.50      7.88 o
  -4   4   9      235.79      233.03      5.78 o
  -3   4   9      189.33      198.88      6.31 o
  -2   4   9      607.93      599.84      8.02 o
  -1   4   9     1990.96     1987.74     17.30 o
   0   4   9      152.79      163.18      5.59 o
   1   4   9     1967.95     1999.71     17.19 o
   2   4   9      604.89      598.65      7.99 o
   3   4   9      192.24      187.20      5.75 o
   4   4   9      228.04      225.38      6.46 o
   5   4   9      298.07      303.60      7.59 o
   6   4   9      444.47      426.68     20.95 o
   7   4   9       19.65       24.90      4.77 o
   8   4   9      100.82      119.18     11.57 o
 -10   5   9        3.14        3.61      9.00 o
  -9   5   9       11.95       16.01      7.18 o
  -8   5   9       34.69       38.04      8.41 o
  -7   5   9       51.92       56.85      8.92 o
  -6   5   9      183.08      174.56     10.08 o
  -5   5   9      109.74      111.89      6.82 o
  -4   5   9      796.26      765.07     11.84 o
  -3   5   9      197.20      171.44      5.08 o
  -2   5   9       22.24       25.40      2.41 o
  -1   5   9      965.41      941.49     10.64 o
   0   5   9      838.24      840.62      9.73 o
   1   5   9      978.15      901.63     10.48 o
   2   5   9       23.05       27.06      1.97 o
   3   5   9      194.08      171.11      5.96 o
   4   5   9      796.47      793.02     12.58 o
   5   5   9      103.82      101.16      5.46 o
   6   5   9      173.64      178.39      9.39 o
   7   5   9       52.95       40.39      5.53 o
   8   5   9       36.89       39.98      9.80 o
  -9   6   9        3.81       -5.36      6.81 o
  -8   6   9        3.29       -0.39      6.70 o
  -7   6   9       60.72       64.18      9.54 o
  -6   6   9       41.31       34.07      4.05 o
  -5   6   9      132.78      130.89      6.77 o
  -4   6   9      288.24      290.05      7.64 o
  -3   6   9      175.89      171.05      5.49 o
  -2   6   9      180.29      179.70      5.01 o
  -1   6   9      166.52      180.02      4.83 o
   0   6   9      193.10      183.03      5.13 o
   1   6   9      162.94      169.43      4.92 o
   2   6   9      190.43      174.85      4.12 o
   3   6   9      169.61      168.15      9.32 o
   4   6   9      280.70      296.37      8.10 o
   5   6   9      127.23      117.72      6.90 o
   6   6   9       38.76       42.29      7.24 o
   7   6   9       61.94       62.48      6.64 o
   8   6   9        3.17        4.88      9.80 o
  -9   7   9        0.02        5.22      7.72 o
  -8   7   9        4.34       -1.77      6.35 o
  -7   7   9        2.75       -3.43      5.94 o
  -6   7   9        5.71        9.99      3.64 o
  -5   7   9       45.69       52.81      5.02 o
  -4   7   9      656.69      685.40     10.74 o
  -3   7   9      446.23      481.59     11.48 o
  -2   7   9       25.03       22.77      2.71 o
  -1   7   9        4.71        1.74      2.07 o
   0   7   9      812.98      804.92     10.29 o
   1   7   9        3.56        5.12      2.16 o
   2   7   9       23.55       24.10      2.31 o
   3   7   9      446.05      465.65      7.46 o
   4   7   9      657.70      680.13     16.26 o
   5   7   9       46.76       53.52      6.13 o
   6   7   9        5.96        5.14      4.21 o
   7   7   9        2.53       -4.03      4.50 o
   8   7   9        4.26        3.79      5.71 o
  -8   8   9       29.55       27.63      8.92 o
  -7   8   9        0.91        4.29      6.86 o
  -6   8   9       13.55       23.19      5.77 o
  -5   8   9       24.15       28.48      4.59 o
  -4   8   9      172.62      171.93      6.41 o
  -3   8   9      213.44      209.15      6.30 o
  -2   8   9        0.17        2.04      2.32 o
  -1   8   9      617.98      617.31     11.21 o
   0   8   9       31.25       29.08      2.96 o
   1   8   9      623.48      601.07     20.28 o
   2   8   9        0.11       -0.97      2.09 o
   3   8   9      210.40      200.56      5.82 o
   4   8   9      173.16      192.44     12.63 o
   5   8   9       25.31       35.08      9.48 o
   6   8   9       13.88        5.16      5.07 o
   7   8   9        0.79       -1.68      5.67 o
   8   8   9       29.93       28.76      7.64 o
  -8   9   9        0.78       -3.34      8.84 o
  -7   9   9        6.05       23.70     15.43 o
  -6   9   9       21.68       23.99      5.79 o
  -5   9   9        8.95        9.76      3.53 o
  -4   9   9       51.57       53.29      4.34 o
  -3   9   9      236.52      242.89      7.10 o
  -2   9   9       32.90       27.23      3.80 o
  -1   9   9      337.81      328.11      8.55 o
   0   9   9       64.36       68.98      5.23 o
   1   9   9      343.98      332.21      8.44 o
   2   9   9       32.58       30.30      3.44 o
   3   9   9      238.07      231.82      5.92 o
   4   9   9       51.85       55.47      6.80 o
   5   9   9        8.55        6.78      5.39 o
   6   9   9       21.68       18.30      5.60 o
   7   9   9        5.98       -0.82      5.01 o
   8   9   9        0.66       -4.45      6.24 o
  -7  10   9        7.73        5.49      7.82 o
  -6  10   9       30.47       38.67      7.05 o
  -5  10   9       51.23       55.61      5.10 o
  -4  10   9       31.89       31.04      5.17 o
  -3  10   9        9.38        9.38      3.34 o
  -2  10   9       38.98       30.43      5.72 o
  -1  10   9       12.84       13.67      4.05 o
   0  10   9       90.09       95.18      7.13 o
   1  10   9       13.22       13.48      3.37 o
   2  10   9       38.01       44.72      4.54 o
   3  10   9        9.55       11.55      3.20 o
   4  10   9       30.91       15.34      5.19 o
   5  10   9       52.49       48.94      7.30 o
   6  10   9       29.96       45.06     13.50 o
   7  10   9        7.26       -5.24      5.24 o
  -6  11   9       12.36       14.09      6.16 o
  -5  11   9        2.75        5.52      5.62 o
  -4  11   9       12.10       13.72      5.36 o
  -3  11   9        0.26        1.05      3.62 o
  -2  11   9       26.45       32.53      4.56 o
  -1  11   9       19.84       23.53      4.80 o
   0  11   9       90.08       82.73      8.34 o
   1  11   9       20.00       19.87      3.89 o
   2  11   9       27.62       30.49      4.66 o
   3  11   9        0.31       -0.83      4.92 o
   4  11   9       12.47       14.17      5.99 o
   5  11   9        2.32       -1.41      5.10 o
   6  11   9       12.94       13.45      6.35 o
  -5  12   9       44.85       42.70     10.77 o
  -4  12   9       20.71       27.55      6.42 o
  -3  12   9       18.93       23.04      5.23 o
  -2  12   9       15.58       17.47      4.32 o
  -1  12   9       33.37       34.56      5.34 o
   0  12   9        6.33        9.07      4.38 o
   1  12   9       33.17       29.22      5.23 o
   2  12   9       15.76       22.96      6.43 o
   3  12   9       18.92       17.23      9.58 o
   4  12   9       20.55       28.13      7.04 o
   5  12   9       43.80       44.79      7.84 o
  -3  13   9       21.52       12.81      5.16 o
  -2  13   9       32.69       29.83      5.27 o
  -1  13   9       17.97       15.02      5.58 o
   0  13   9       21.54       18.15      5.19 o
   1  13   9       17.26       14.21      5.00 o
   2  13   9       32.97       41.62     11.03 o
   3  13   9       22.41       25.55      7.34 o
   0   0  10        9.67       11.02      2.27 o
   1   0  10        0.52       -0.97      1.35 o
   2   0  10      568.72      576.54      7.24 o
   3   0  10      446.97      446.32      5.60 o
   4   0  10      160.96      190.80      5.44 o
   5   0  10      433.20      421.61      8.67 o
   6   0  10      609.62      621.02     14.78 o
   7   0  10       98.25      103.11      7.58 o
   8   0  10        2.39        8.07      4.16 o
   9   0  10        2.02       -1.22      4.82 o
  10   0  10       29.31       51.11     15.75 o
 -10   1  10       37.70       26.04     13.50 o
  -9   1  10       64.31       58.19     10.93 o
  -8   1  10      183.93      200.02     11.43 o
  -7   1  10      489.99      487.07     14.37 o
  -6   1  10      304.34      309.12     10.44 o
  -5   1  10      367.11      360.52      7.88 o
  -4   1  10      586.12      593.23      9.85 o
  -3   1  10      398.18      410.32      8.00 o
  -2   1  10      193.83      212.28      4.90 o
  -1   1  10      683.51      726.60     10.59 o
   0   1  10      103.69      105.28      5.16 o
   1   1  10      685.54      735.14     11.90 o
   2   1  10      187.60      209.68      4.24 o
   3   1  10      389.57      394.86      6.07 o
   4   1  10      569.92      597.75     10.43 o
   5   1  10      363.49      391.03      9.06 o
   6   1  10      302.55      289.99     10.30 o
   7   1  10      497.35      487.56     13.54 o
   8   1  10      184.89      195.73     12.95 o
   9   1  10       64.42       66.00     12.86 o
  10   1  10       36.31       50.83     10.85 o
 -10   2  10       38.01       35.56      9.41 o
  -9   2  10      316.03      332.81     30.86 o
  -8   2  10       49.12       48.88      8.49 o
  -7   2  10       70.80       76.25      6.45 o
  -6   2  10       54.61       59.14      5.86 o
  -5   2  10      929.44      894.63     19.49 o
  -4   2  10      343.77      358.25      5.56 o
  -3   2  10      173.84      184.19      4.62 o
  -2   2  10      107.05      119.48      3.45 o
  -1   2  10      388.02      409.32      5.78 o
   0   2  10     1409.07     1356.66     12.12 o
   1   2  10      382.98      419.01     10.36 o
   2   2  10      109.69      114.14      3.51 o
   3   2  10      171.50      182.42      7.96 o
   4   2  10      351.62      353.83      7.60 o
   5   2  10      929.24      937.88     14.89 o
   6   2  10       54.86       54.67      6.90 o
   7   2  10       71.54       92.40     12.05 o
   8   2  10       48.60       56.96      7.32 o
   9   2  10      320.92      364.83     22.82 o
 -10   3  10       17.22       25.12      8.56 o
  -9   3  10       20.15       27.22      8.26 o
  -8   3  10      104.22      109.83     11.57 o
  -7   3  10       40.38       45.75      5.39 o
  -6   3  10      246.12      234.39      9.60 o
  -5   3  10      492.06      469.80     12.74 o
  -4   3  10      152.07      150.94      4.93 o
  -3   3  10       68.13       68.92      3.23 o
  -2   3  10      472.80      461.33      7.61 o
  -1   3  10      122.63      115.15      3.43 o
   0   3  10        0.07        1.69      1.39 o
   1   3  10      116.10      115.29      5.61 o
   2   3  10      469.56      450.06      8.35 o
   3   3  10       67.42       73.75      4.65 o
   4   3  10      150.53      146.64      5.72 o
   5   3  10      483.43      486.87     10.75 o
   6   3  10      239.38      243.26      9.08 o
   7   3  10       46.12       43.56      8.68 o
   8   3  10      107.39      118.29      9.65 o
 -10   4  10       31.32       26.58      9.19 o
  -9   4  10       32.59       50.50      9.42 o
  -8   4  10       35.51       44.15      8.29 o
  -7   4  10       41.46       52.61      8.84 o
  -6   4  10      247.39      249.65      9.89 o
  -5   4  10       15.45       16.27      3.11 o
  -4   4  10      252.11      224.94      7.67 o
  -3   4  10      146.11      134.94      4.36 o
  -2   4  10        8.49       12.42      2.31 o
  -1   4  10       49.63       44.33      2.83 o
   0   4  10      212.87      212.31      4.97 o
   1   4  10       51.52       43.09      2.80 o
   2   4  10        6.28        8.56      2.44 o
   3   4  10      138.40      128.80      5.65 o
   4   4  10      250.16      255.30     10.49 o
   5   4  10       16.37       12.30      3.63 o
   6   4  10      241.69      276.26     15.87 o
   7   4  10       42.39       55.12      6.06 o
   8   4  10       33.01       29.90      6.49 o
  -9   5  10        8.98        5.55     12.38 o
  -8   5  10       26.02       26.31      7.78 o
  -7   5  10       29.62       38.11      8.01 o
  -6   5  10       39.10       44.62      5.67 o
  -5   5  10       70.10       57.91      4.70 o
  -4   5  10        2.58       -0.05      1.99 o
  -3   5  10      598.09      567.97      8.39 o
  -2   5  10      281.38      283.40      5.89 o
  -1   5  10      167.91      151.93      4.71 o
   0   5  10     1452.53     1381.01     14.22 o
   1   5  10      157.16      152.35      4.78 o
   2   5  10      267.92      265.92      5.69 o
   3   5  10      583.05      594.98     10.82 o
   4   5  10        1.75       -0.62      2.54 o
   5   5  10       70.29       69.56      5.46 o
   6   5  10       39.64       41.90      5.62 o
   7   5  10       30.01       27.86      5.40 o
   8   5  10       27.40       22.37      6.26 o
  -9   6  10       13.82       19.23     13.50 o
  -8   6  10        4.52       11.02      7.09 o
  -7   6  10       86.82       86.03     10.94 o
  -6   6  10        9.97       16.37      4.71 o
  -5   6  10       26.98       28.98      4.11 o
  -4   6  10      569.59      590.28      9.44 o
  -3   6  10      453.03      426.97      8.26 o
  -2   6  10      253.09      239.69      5.75 o
  -1   6  10       82.89       88.43      4.01 o
   0   6  10     2240.32     2225.87     29.31 o
   1   6  10       78.80       81.02      3.94 o
   2   6  10      255.58      231.99      5.04 o
   3   6  10      448.76      438.93      9.88 o
   4   6  10      561.78      591.11     14.98 o
   5   6  10       27.22       28.89      5.26 o
   6   6  10        9.43       12.03      4.61 o
   7   6  10       87.70       92.23      9.16 o
   8   6  10        4.23       11.35      5.86 o
  -9   7  10       30.02       20.86      8.83 o
  -8   7  10       32.13       36.26      9.29 o
  -7   7  10       10.55       15.21      7.59 o
  -6   7  10       24.12       32.06      4.31 o
  -5   7  10       79.25       78.31      5.89 o
  -4   7  10       32.09       36.38      3.33 o
  -3   7  10       45.56       51.50      4.04 o
  -2   7  10      874.93      885.77     11.60 o
  -1   7  10      208.55      200.84      6.33 o
   0   7  10      183.84      185.87      7.23 o
   1   7  10      211.87      191.96      5.62 o
   2   7  10      873.41      872.37     15.12 o
   3   7  10       47.71       48.89      3.27 o
   4   7  10       32.63       40.36      5.85 o
   5   7  10       80.24       89.23      7.72 o
   6   7  10       23.79       20.24      5.30 o
   7   7  10       10.67       12.24      5.03 o
   8   7  10       32.21       22.35      8.04 o
   9   7  10       30.57       35.04     10.61 o
  -8   8  10        2.17       -0.02      7.00 o
  -7   8  10        1.25       -0.07      6.54 o
  -6   8  10       19.34       15.08      6.54 o
  -5   8  10       37.42       42.15      5.23 o
  -4   8  10       63.59       69.54      6.27 o
  -3   8  10       65.66       69.46      4.57 o
  -2   8  10       76.56       72.47      5.75 o
  -1   8  10      223.74      209.49      7.05 o
   0   8  10       43.19       35.74      5.01 o
   1   8  10      221.43      223.26     14.35 o
   2   8  10       78.79       77.06      3.99 o
   3   8  10       70.57       72.30      3.25 o
   4   8  10       64.71       76.75      9.11 o
   5   8  10       35.75       27.31      5.80 o
   6   8  10       18.68       15.93      5.48 o
   7   8  10        1.23       -0.54      6.69 o
   8   8  10        2.30        0.60      6.43 o
  -7   9  10        3.38        6.32      7.49 o
  -6   9  10       37.78       38.25      6.43 o
  -5   9  10       21.08       15.42      3.83 o
  -4   9  10        9.59        9.08      3.55 o
  -3   9  10       77.57       81.94      5.14 o
  -2   9  10      112.60      116.24      6.29 o
  -1   9  10       72.14       70.42      5.98 o
   0   9  10      252.64      253.76      7.93 o
   1   9  10       70.11       69.25      4.98 o
   2   9  10      115.04      124.03      5.06 o
   3   9  10       77.79       80.58      3.78 o
   4   9  10        8.87       14.12      5.10 o
   5   9  10       22.61       12.76      6.24 o
   6   9  10       37.81       43.31      6.83 o
   7   9  10        3.36       -0.58      5.51 o
  -7  10  10       30.85       31.74     10.93 o
  -6  10  10        2.80        6.19      5.37 o
  -5  10  10       20.62       22.51      7.10 o
  -4  10  10      101.56      116.45     10.95 o
  -3  10  10        4.94        3.82      3.35 o
  -2  10  10        7.92        6.41      3.87 o
  -1  10  10       51.64       55.93      6.96 o
   0  10  10      126.18      144.32      8.06 o
   1  10  10       51.67       52.70      5.04 o
   2  10  10        8.29        4.59      2.53 o
   3  10  10        5.49       -2.47      4.54 o
   4  10  10      102.84      106.75      9.21 o
   5  10  10       20.50       22.72      6.12 o
   6  10  10        2.96       -1.17      5.73 o
   7  10  10       31.25       34.58      7.32 o
  -6  11  10        2.89        4.29      6.30 o
  -5  11  10        1.76       -4.82      9.00 o
  -4  11  10        0.82       -2.13      4.88 o
  -3  11  10       64.14       78.98      6.76 o
  -2  11  10       18.92       21.86      4.76 o
  -1  11  10       21.84       16.56      4.64 o
   0  11  10       44.83       43.65      5.55 o
   1  11  10       21.65       18.36      3.83 o
   2  11  10       20.74       21.32      4.43 o
   3  11  10       64.24       72.56      9.95 o
   4  11  10        0.75       -4.75      4.75 o
   5  11  10        1.73       -5.01      5.01 o
   6  11  10        2.72        1.35      5.61 o
  -4  12  10        1.77       -0.82      5.09 o
  -3  12  10        9.23        6.62      4.61 o
  -2  12  10        2.60       -4.16      4.16 o
  -1  12  10        6.10        2.75      4.22 o
   0  12  10        5.00        3.39      5.43 o
   1  12  10        5.49        3.23      4.04 o
   2  12  10        2.93        6.36      5.47 o
   3  12  10        9.01        6.62      5.65 o
   4  12  10        1.63       -0.50      5.63 o
  -2  13  10       23.71       19.09      5.01 o
  -1  13  10       23.80       18.31      4.86 o
   0  13  10        3.47       -3.91      4.17 o
   1  13  10       23.87       30.27      7.12 o
   2  13  10       24.04       21.41      6.81 o
   1   0  11      903.66      906.67     10.14 o
   2   0  11      282.37      261.03      5.02 o
   3   0  11      153.25      174.19      4.02 o
   4   0  11      120.75      131.81      5.97 o
   5   0  11     1135.35     1147.83     16.81 o
   6   0  11       74.96       76.07      6.78 o
   7   0  11      169.59      159.49      9.19 o
   8   0  11       98.22      103.85      9.16 o
   9   0  11      176.85      168.62     16.71 o
  10   0  11        1.79       -7.71     10.29 o
 -10   1  11        6.49        6.16      7.59 o
  -9   1  11        3.30       -5.53      6.07 o
  -8   1  11      134.86      135.09     12.51 o
  -7   1  11       73.98       68.05      7.75 o
  -6   1  11      198.78      206.69     14.09 o
  -5   1  11       90.36       79.64      4.73 o
  -4   1  11      166.89      179.99      6.08 o
  -3   1  11      174.84      172.78      5.41 o
  -2   1  11      571.94      569.20      9.35 o
  -1   1  11      209.95      225.29      6.10 o
   0   1  11     1925.17     2016.85     17.53 o
   1   1  11      213.44      228.03      4.86 o
   2   1  11      571.36      569.30      7.52 o
   3   1  11      174.85      174.69      4.90 o
   4   1  11      175.10      174.77      5.87 o
   5   1  11       85.76       92.67      7.56 o
   6   1  11      196.79      201.79     10.68 o
   7   1  11       70.84       79.11      8.14 o
   8   1  11      130.14      147.97     10.42 o
   9   1  11        4.11       -1.41      7.55 o
 -10   2  11       77.55      107.59     13.13 o
  -9   2  11       24.55       28.99      8.73 o
  -8   2  11       27.75       23.22      8.20 o
  -7   2  11      151.14      163.26      7.58 o
  -6   2  11      336.70      325.52     11.21 o
  -5   2  11        9.19       11.38      3.17 o
  -4   2  11      345.68      338.27      8.79 o
  -3   2  11       93.13       91.32      3.73 o
  -2   2  11      324.21      306.22      5.33 o
  -1   2  11      267.64      257.09      4.86 o
   0   2  11        4.91       11.56      2.01 o
   1   2  11      254.94      269.19      5.67 o
   2   2  11      320.84      300.88      5.98 o
   3   2  11       93.56       87.30      3.38 o
   4   2  11      336.21      344.79      9.50 o
   5   2  11       11.85        9.41      3.29 o
   6   2  11      343.27      355.24     12.44 o
   7   2  11      160.29      155.23     11.01 o
   8   2  11       29.29       23.25      6.10 o
   9   2  11       24.63       25.71     10.93 o
 -10   3  11       11.71       19.57      8.72 o
  -9   3  11       89.94       93.75     11.71 o
  -8   3  11       32.82       54.58      9.19 o
  -7   3  11       74.97       85.51      7.07 o
  -6   3  11       27.26       34.83      6.54 o
  -5   3  11      149.62      150.18      6.78 o
  -4   3  11       10.25       11.35      3.43 o
  -3   3  11      593.78      554.77      7.90 o
  -2   3  11      235.59      244.64      4.39 o
  -1   3  11      514.68      494.39      7.96 o
   0   3  11      527.22      506.41      6.96 o
   1   3  11      520.00      487.61      9.56 o
   2   3  11      232.72      251.32      5.28 o
   3   3  11      582.61      540.61      9.91 o
   4   3  11       11.50       14.34      2.99 o
   5   3  11      141.94      158.96     14.96 o
   6   3  11       26.42       22.44      4.68 o
   7   3  11       72.81       80.09     10.29 o
   8   3  11       34.85       36.03      7.03 o
   9   3  11       89.61       79.07     14.14 o
  -9   4  11      126.53      136.76     13.90 o
  -8   4  11      185.98      187.37     15.19 o
  -7   4  11        3.49        1.39      3.92 o
  -6   4  11      101.97      101.82      7.71 o
  -5   4  11      882.16      871.61     13.90 o
  -4   4  11      425.46      404.58      7.29 o
  -3   4  11      176.85      166.37      4.85 o
  -2   4  11      130.11      131.39      4.54 o
  -1   4  11      517.12      518.89      7.99 o
   0   4  11      219.86      199.10      5.08 o
   1   4  11      530.12      525.83      7.83 o
   2   4  11      134.32      137.90      4.22 o
   3   4  11      176.28      171.05      6.33 o
   4   4  11      433.41      402.53      9.06 o
   5   4  11      873.05      853.07     20.91 o
   6   4  11      100.30       95.25      7.28 o
   7   4  11        4.31        5.52      5.25 o
   8   4  11      186.89      192.56     12.80 o
  -9   5  11        5.61        3.53      7.61 o
  -8   5  11       36.88       35.80      8.50 o
  -7   5  11      104.06      105.03     11.89 o
  -6   5  11      483.11      492.35     16.08 o
  -5   5  11      115.85      111.46      6.12 o
  -4   5  11       48.77       53.08      3.71 o
  -3   5  11      232.21      233.03      5.72 o
  -2   5  11      385.44      394.41      7.14 o
  -1   5  11      884.28      891.13     10.87 o
   0   5  11     1352.33     1368.07     14.97 o
   1   5  11      889.51      887.68     11.87 o
   2   5  11      407.92      406.56      7.18 o
   3   5  11      225.64      230.20     11.48 o
   4   5  11       50.77       51.68      5.02 o
   5   5  11      114.93      116.54      8.16 o
   6   5  11      478.95      484.43     13.85 o
   7   5  11      104.02       92.01      7.88 o
   8   5  11       35.16       33.05      8.36 o
  -9   6  11       43.14       37.42     10.25 o
  -8   6  11        1.30       -5.41      6.43 o
  -7   6  11       38.05       38.81      8.40 o
  -6   6  11        0.85        4.12      4.23 o
  -5   6  11      121.19      121.79     10.44 o
  -4   6  11      455.45      435.61      7.79 o
  -3   6  11      216.59      195.17      6.10 o
  -2   6  11       97.89      108.05      4.63 o
  -1   6  11       93.60       99.77      4.34 o
   0   6  11      900.05      888.31     14.82 o
   1   6  11       87.44       92.95      4.22 o
   2   6  11      101.36      104.87      3.73 o
   3   6  11      208.94      189.16      9.42 o
   4   6  11      457.05      436.26     13.17 o
   5   6  11      115.16      103.35     12.16 o
   6   6  11        0.98        1.15      4.19 o
   7   6  11       37.20       24.95      5.71 o
   8   6  11        1.08       -2.05      5.63 o
   9   6  11       44.58       30.54     10.29 o
  -8   7  11        9.92       19.39      8.37 o
  -7   7  11      108.33      130.28     19.61 o
  -6   7  11        5.52       22.06      5.30 o
  -5   7  11       11.70        7.43      4.50 o
  -4   7  11       38.68       41.77      3.50 o
  -3   7  11      262.46      267.86      7.05 o
  -2   7  11      333.45      305.28      6.91 o
  -1   7  11      448.02      432.37      9.60 o
   0   7  11       83.35       78.68      5.09 o
   1   7  11      444.92      419.15      9.00 o
   2   7  11      331.91      317.37      7.83 o
   3   7  11      270.24      247.30      6.25 o
   4   7  11       38.45       46.91      6.15 o
   5   7  11       11.36        6.48      4.57 o
   6   7  11        6.29        6.41      4.73 o
   7   7  11      107.90      126.23     13.81 o
   8   7  11        9.83        0.43     11.25 o
  -8   8  11       14.09       14.02      8.79 o
  -7   8  11       31.29       32.47      9.96 o
  -6   8  11        6.73        1.62      3.78 o
  -5   8  11       67.38       69.77      6.45 o
  -4   8  11      112.91      118.87      5.72 o
  -3   8  11       53.72       58.23      4.90 o
  -2   8  11       28.32       21.09      3.25 o
  -1   8  11       43.06       43.71      4.84 o
   0   8  11      405.85      413.27     19.39 o
   1   8  11       42.70       43.45      3.71 o
   2   8  11       27.42       22.90      3.76 o
   3   8  11       54.58       61.89      3.91 o
   4   8  11      111.54      112.49     13.26 o
   5   8  11       65.81       75.61      7.85 o
   6   8  11        6.20        9.33      5.23 o
   7   8  11       30.48       17.75      5.97 o
   8   8  11       14.06       13.18      9.64 o
  -7   9  11       63.57       74.94     17.84 o
  -6   9  11       11.58       11.21      8.04 o
  -5   9  11       10.46        1.63      5.43 o
  -4   9  11       27.38       18.17      4.58 o
  -3   9  11       14.62       28.99      4.09 o
  -2   9  11      129.53      122.97      7.42 o
  -1   9  11       20.77       20.43      4.24 o
   0   9  11       14.57        8.43      3.76 o
   1   9  11       19.90       20.64      3.10 o
   2   9  11      132.79      137.52      5.19 o
   3   9  11       14.74       15.17      3.37 o
   4   9  11       27.33       31.00      6.04 o
   5   9  11       10.77       11.04      5.41 o
   6   9  11       11.79       13.83      5.97 o
   7   9  11       64.08       90.26      9.25 o
  -6  10  11       19.59       25.09      6.41 o
  -5  10  11       38.53       41.37      6.51 o
  -4  10  11       14.07        7.48      5.06 o
  -3  10  11       13.87       14.20      4.67 o
  -2  10  11       16.81       14.76      4.39 o
  -1  10  11       61.96       64.85      6.10 o
   0  10  11       20.20       11.43      4.17 o
   1  10  11       61.98       52.96      4.87 o
   2  10  11       17.31       28.22      4.31 o
   3  10  11       13.71        8.48      6.94 o
   4  10  11       13.59        9.78      5.42 o
   5  10  11       38.63       56.78      8.00 o
   6  10  11       19.31       17.32      8.42 o
  -5  11  11       26.44       30.60      9.23 o
  -4  11  11       12.38        5.36      5.17 o
  -3  11  11       13.44       15.03      4.22 o
  -2  11  11        7.46        7.75      4.31 o
  -1  11  11       11.22       15.10      5.15 o
   0  11  11       21.23       26.92      5.03 o
   1  11  11       10.69       14.36      4.39 o
   2  11  11        7.45        6.62      5.29 o
   3  11  11       13.05       12.19      5.81 o
   4  11  11       12.46       15.82      8.70 o
   5  11  11       26.14       41.74      7.60 o
  -4  12  11       16.62       14.52      5.97 o
  -3  12  11        5.74        0.17      4.09 o
  -2  12  11        3.56        3.95      4.07 o
  -1  12  11        7.44        0.72      4.64 o
   0  12  11        5.57        3.95      4.94 o
   1  12  11        7.29        7.47      4.45 o
   2  12  11        3.64       -1.18      5.29 o
   3  12  11        5.77        9.22      6.03 o
   4  12  11       16.66        4.37      6.94 o
  -1  13  11       24.77       39.60      6.32 o
   0  13  11        6.39        7.30      6.15 o
   1  13  11       24.71       28.55      7.49 o
   0   0  12     1148.81     1146.52     16.32 o
   1   0  12      135.13      125.32      4.26 o
   2   0  12       85.97       90.62      3.94 o
   3   0  12      147.36      143.97      4.53 o
   4   0  12      386.61      341.11     11.90 o
   5   0  12        6.36        0.79      3.52 o
   6   0  12       38.04       32.57     11.41 o
   7   0  12        7.99       14.75      4.61 o
   8   0  12        1.05        0.90      4.36 o
   9   0  12       18.14        9.39      8.04 o
  10   0  12        8.95        4.13      7.72 o
 -10   1  12       55.78       56.29     10.78 o
  -9   1  12       13.98       18.49     11.57 o
  -8   1  12       14.68       11.73      4.84 o
  -7   1  12        4.74        5.51      4.08 o
  -6   1  12      120.98      135.39      8.79 o
  -5   1  12       36.70       40.48      4.21 o
  -4   1  12       29.73       28.40      4.20 o
  -3   1  12       78.12       79.02      3.53 o
  -2   1  12      858.36      819.97      9.85 o
  -1   1  12      530.75      538.71      7.40 o
   0   1  12        5.04        2.72      1.75 o
   1   1  12      526.31      537.17      7.75 o
   2   1  12      850.99      832.93      9.80 o
   3   1  12       76.93       70.86      2.56 o
   4   1  12       34.44       32.32      4.22 o
   5   1  12       35.09       36.54      4.74 o
   6   1  12      122.61      129.30     10.07 o
   7   1  12        5.10        0.83     13.34 o
   8   1  12       15.01       10.97      7.55 o
   9   1  12       14.96       33.43     11.57 o
 -10   2  12        5.00        0.00     11.57 o
  -9   2  12        1.64       -0.60      6.91 o
  -8   2  12      172.44      193.37     14.98 o
  -7   2  12       14.99       14.96      5.19 o
  -6   2  12      230.00      228.50     15.82 o
  -5   2  12      135.54      144.64      6.86 o
  -4   2  12      220.16      221.82      4.72 o
  -3   2  12      817.96      789.09     10.14 o
  -2   2  12      383.58      386.63      8.01 o
  -1   2  12      919.44      907.48      9.91 o
   0   2  12      750.00      756.16     10.06 o
   1   2  12      900.57      904.50     10.62 o
   2   2  12      395.28      392.58      8.95 o
   3   2  12      819.95      810.11     12.77 o
   4   2  12      221.03      224.36      6.77 o
   5   2  12      136.85      146.80      8.28 o
   6   2  12      233.44      203.35      9.14 o
   7   2  12       14.36        9.24      5.40 o
   8   2  12      172.56      172.43     11.76 o
   9   2  12        1.57        2.89      9.32 o
  -9   3  12       73.06       53.75     10.25 o
  -8   3  12       30.00       42.80      8.96 o
  -7   3  12       42.09       40.03      5.89 o
  -6   3  12        8.10       -1.88      7.89 o
  -5   3  12      462.98      454.60     14.37 o
  -4   3  12       33.55       27.49      2.58 o
  -3   3  12      404.66      409.34      7.03 o
  -2   3  12       88.50       91.52      3.48 o
  -1   3  12      959.06      976.82     10.39 o
   0   3  12        2.38        0.59      1.57 o
   1   3  12      973.19      957.50     11.36 o
   2   3  12       90.58       91.78      3.78 o
   3   3  12      400.33      394.17      8.67 o
   4   3  12       32.29       31.45      3.63 o
   5   3  12      452.88      444.44     12.66 o
   6   3  12        7.30       10.75      6.32 o
   7   3  12       40.83       37.57      6.81 o
   8   3  12       30.55       34.55      7.18 o
   9   3  12       74.20       83.57     15.11 o
  -9   4  12       82.96      108.82     13.05 o
  -8   4  12       17.92       11.73     12.54 o
  -7   4  12       37.63       40.29      5.82 o
  -6   4  12       30.40       24.20      5.20 o
  -5   4  12      180.96      178.79      6.67 o
  -4   4  12      119.27      127.34      4.81 o
  -3   4  12      226.49      233.83      5.68 o
  -2   4  12        5.30        5.22      1.96 o
  -1   4  12       55.97       53.64      3.46 o
   0   4  12      847.01      879.77     12.18 o
   1   4  12       57.83       55.44      3.34 o
   2   4  12        6.91        2.54      2.21 o
   3   4  12      229.53      214.80      8.45 o
   4   4  12      124.83      119.08      7.61 o
   5   4  12      177.41      180.80      9.65 o
   6   4  12       29.96       27.75      5.15 o
   7   4  12       37.30       35.26      7.26 o
   8   4  12       18.27       20.74      6.45 o
   9   4  12       81.49       99.97     16.07 o
  -9   5  12        5.36        2.94      7.49 o
  -8   5  12       51.42       58.82     11.25 o
  -7   5  12      107.24      108.43      8.43 o
  -6   5  12       23.16       30.06      5.57 o
  -5   5  12        9.22        8.77      3.38 o
  -4   5  12      737.24      740.51     10.84 o
  -3   5  12      317.89      310.74      6.73 o
  -2   5  12      293.94      295.78      6.47 o
  -1   5  12      306.16      296.44      8.61 o
   0   5  12       26.02       23.93      3.05 o
   1   5  12      301.88      303.66      6.37 o
   2   5  12      293.55      289.65      5.95 o
   3   5  12      309.14      299.71      9.93 o
   4   5  12      739.66      730.03     23.32 o
   5   5  12        8.55       10.78      4.57 o
   6   5  12       21.96       27.86      5.40 o
   7   5  12      111.03      126.59     19.48 o
   8   5  12       50.52       54.30     16.39 o
  -8   6  12       84.63      109.59     12.81 o
  -7   6  12       45.94       39.92      8.83 o
  -6   6  12      372.12      386.20     13.13 o
  -5   6  12       21.41       26.69      4.26 o
  -4   6  12       52.40       51.60      3.68 o
  -3   6  12      190.43      183.26      5.76 o
  -2   6  12       61.38       60.42      3.84 o
  -1   6  12      225.32      218.58      6.51 o
   0   6  12       49.51       45.26      3.44 o
   1   6  12      222.58      215.99      8.05 o
   2   6  12       58.62       58.40      3.97 o
   3   6  12      187.79      177.25      5.61 o
   4   6  12       52.69       48.52      6.97 o
   5   6  12       22.49       25.18      5.36 o
   6   6  12      375.80      370.13     14.13 o
   7   6  12       46.85       47.54      6.77 o
   8   6  12       84.52       89.97     10.34 o
  -8   7  12       41.44       60.00     13.82 o
  -7   7  12       49.90       62.27     10.42 o
  -6   7  12        9.62       15.16      6.05 o
  -5   7  12       72.46       64.29      5.69 o
  -4   7  12      158.47      162.86      6.47 o
  -3   7  12       93.41       85.07      5.37 o
  -2   7  12       10.10       11.02      2.85 o
  -1   7  12      101.06      100.48      4.94 o
   0   7  12      194.00      192.99      7.06 o
   1   7  12      106.44       98.77      5.40 o
   2   7  12        9.77        9.78      2.69 o
   3   7  12       93.02       83.60      4.10 o
   4   7  12      154.13      141.95      9.59 o
   5   7  12       70.98       82.32      8.27 o
   6   7  12       10.51        8.07      5.31 o
   7   7  12       47.51       57.08      7.49 o
   8   7  12       41.80       44.83      9.32 o
  -7   8  12        2.69       13.09      8.14 o
  -6   8  12       18.61       26.84      6.05 o
  -5   8  12      106.80      109.68      7.23 o
  -4   8  12       19.02       16.13      3.75 o
  -3   8  12        8.61        7.48      3.53 o
  -2   8  12       50.14       61.93      5.70 o
  -1   8  12       82.58       74.36      6.04 o
   0   8  12      100.42       75.22      5.99 o
   1   8  12       83.27       73.93      4.49 o
   2   8  12       53.90       53.72      3.62 o
   3   8  12        8.33       10.50      2.64 o
   4   8  12       18.98       19.66      5.34 o
   5   8  12      106.02       86.08      8.49 o
   6   8  12       18.29       11.20      6.88 o
   7   8  12        2.70       -1.46      5.41 o
  -7   9  12       88.09       73.49     11.89 o
  -6   9  12       37.59       39.49      9.55 o
  -5   9  12       39.67       51.82      5.98 o
  -4   9  12       20.61       20.25      4.13 o
  -3   9  12       31.98       30.12      4.82 o
  -2   9  12       57.86       57.43      5.74 o
  -1   9  12        0.97        1.87      3.60 o
   0   9  12        0.01       -1.58      3.81 o
   1   9  12        0.84        1.05      2.46 o
   2   9  12       57.66       55.09      3.82 o
   3   9  12       32.21       26.91      8.31 o
   4   9  12       22.23       24.46      6.16 o
   5   9  12       38.58       51.29      8.30 o
   6   9  12       36.22       37.54      6.99 o
   7   9  12       88.85      105.57      9.81 o
  -6  10  12       45.52       49.21      8.92 o
  -5  10  12       13.22        4.89      6.30 o
  -4  10  12       19.41       35.22      6.23 o
  -3  10  12       59.29       59.37      5.46 o
  -2  10  12       12.09        2.98      4.10 o
  -1  10  12        3.47        1.15      3.84 o
   0  10  12       32.54       36.01      5.04 o
   1  10  12        3.83        5.70      2.90 o
   2  10  12       11.20       12.90      3.96 o
   3  10  12       58.20       61.15      9.87 o
   4  10  12       20.48       25.32      6.42 o
   5  10  12       12.99       17.72      6.33 o
   6  10  12       45.36       60.77      8.39 o
  -5  11  12       13.23       10.01      7.26 o
  -4  11  12       15.87       23.22      6.12 o
  -3  11  12        1.86        2.89      3.89 o
  -2  11  12       46.17       39.75      5.84 o
  -1  11  12       63.55       65.18      6.63 o
   0  11  12       30.94       30.94      5.36 o
   1  11  12       64.28       65.89      6.51 o
   2  11  12       46.55       42.16      9.79 o
   3  11  12        1.52       10.55      5.86 o
   4  11  12       16.26        8.08      8.40 o
   5  11  12       13.34        6.13      5.95 o
  -3  12  12        0.27       -3.63      3.63 o
  -2  12  12        2.49        9.69      4.27 o
  -1  12  12       14.81       14.03      4.82 o
   0  12  12       13.86        7.15      4.77 o
   1  12  12       14.79        4.54      6.68 o
   2  12  12        2.21       -1.78      5.42 o
   3  12  12        0.36       -5.38      5.38 o
   1   0  13      279.14      247.25      8.59 o
   2   0  13     1535.28     1473.19     14.63 o
   3   0  13       11.40        7.01      1.82 o
   4   0  13       48.64       40.28      5.06 o
   5   0  13       11.03       14.15      3.99 o
   6   0  13      163.72      150.54     11.11 o
   7   0  13       85.10       89.69      9.10 o
   8   0  13       46.80       43.31      7.41 o
   9   0  13        4.59       10.93      9.32 o
  -9   1  13       18.19       23.52      8.70 o
  -8   1  13       29.56       23.85      5.71 o
  -7   1  13       14.47       20.38      5.12 o
  -6   1  13       28.97       36.20      7.32 o
  -5   1  13       14.86       14.55      4.07 o
  -4   1  13      420.38      407.26      7.32 o
  -3   1  13      338.28      322.45      6.00 o
  -2   1  13      147.15      144.01      4.62 o
  -1   1  13      930.20      907.17     10.81 o
   0   1  13     2030.85     2042.32     18.63 o
   1   1  13      917.10      878.56     10.78 o
   2   1  13      145.50      140.49      4.56 o
   3   1  13      339.34      319.08      5.65 o
   4   1  13      414.87      429.96     11.77 o
   5   1  13       14.83       16.04      4.20 o
   6   1  13       29.35       22.48      5.79 o
   7   1  13       14.35       18.54      6.02 o
   8   1  13       29.20       26.36     10.61 o
   9   1  13       18.29       32.46     11.57 o
  -9   2  13       64.85       84.88     11.51 o
  -8   2  13       61.90       66.27     15.27 o
  -7   2  13       14.69       16.90      5.05 o
  -6   2  13       15.65       16.71      4.72 o
  -5   2  13       35.40       33.63      5.50 o
  -4   2  13       27.81       31.06      3.34 o
  -3   2  13      334.97      339.59      6.39 o
  -2   2  13       36.60       39.29      3.03 o
  -1   2  13      679.90      659.93      9.32 o
   0   2  13       25.11       16.94      2.46 o
   1   2  13      686.52      648.41     10.84 o
   2   2  13       36.93       44.60      2.97 o
   3   2  13      326.77      338.90      6.68 o
   4   2  13       29.59       32.30      5.00 o
   5   2  13       31.11       34.57      5.80 o
   6   2  13       16.51       13.88      5.54 o
   7   2  13       15.02       23.71      6.75 o
   8   2  13       60.76       49.62      8.68 o
   9   2  13       66.95       73.29     14.46 o
  -9   3  13        8.68       -5.44      6.86 o
  -8   3  13        3.65       -0.88      6.02 o
  -7   3  13        7.30        2.46      4.40 o
  -6   3  13       50.20       61.43     10.75 o
  -5   3  13        5.18        5.02      4.21 o
  -4   3  13       51.85       63.11      4.52 o
  -3   3  13      733.63      760.19     13.32 o
  -2   3  13      251.98      240.09      5.62 o
  -1   3  13       36.92       33.23      2.59 o
   0   3  13      615.09      615.56      9.05 o
   1   3  13       32.35       32.97      2.86 o
   2   3  13      244.65      233.51      5.39 o
   3   3  13      734.09      742.01      8.84 o
   4   3  13       57.83       59.63      5.14 o
   5   3  13        5.90        7.31      4.13 o
   6   3  13       50.99       49.56      9.15 o
   7   3  13        6.85       -4.00      5.21 o
   8   3  13        3.66        4.88     11.09 o
   9   3  13        7.67       28.29     10.93 o
  -9   4  13       23.67       19.23     14.30 o
  -8   4  13       17.62       23.08      8.34 o
  -7   4  13      286.67      310.70     12.04 o
  -6   4  13       46.49       33.31      5.70 o
  -5   4  13        1.59        2.14      3.92 o
  -4   4  13       98.70       90.19      5.13 o
  -3   4  13      581.98      564.07      8.40 o
  -2   4  13     1133.94     1132.04     13.26 o
  -1   4  13       64.42       71.30      4.41 o
   0   4  13       61.70       57.60      3.60 o
   1   4  13       67.01       68.47      3.75 o
   2   4  13     1139.77     1131.17     14.49 o
   3   4  13      571.44      527.96     11.86 o
   4   4  13      100.31      100.23      6.58 o
   5   4  13        0.96        2.47      4.49 o
   6   4  13       47.12       35.34      5.81 o
   7   4  13      282.81      277.89     19.93 o
   8   4  13       18.38       19.43      6.86 o
   9   4  13       24.21       19.61     10.93 o
  -9   5  13       16.63       18.96     13.50 o
  -8   5  13       49.52       51.61     10.07 o
  -7   5  13       28.49       34.39      6.97 o
  -6   5  13       75.95       64.37      7.71 o
  -5   5  13      269.12      272.07      9.78 o
  -4   5  13       53.86       54.66      4.47 o
  -3   5  13       68.62       80.71      5.49 o
  -2   5  13      124.45      119.34      5.03 o
  -1   5  13       74.80       71.51      4.05 o
   0   5  13       56.30       46.74      3.43 o
   1   5  13       76.68       79.03      4.09 o
   2   5  13      130.21      125.09      5.11 o
   3   5  13       69.40       70.68      3.73 o
   4   5  13       51.72       42.87      5.93 o
   5   5  13      265.14      276.20     25.93 o
   6   5  13       79.23       82.40      7.78 o
   7   5  13       28.46       34.42      7.55 o
   8   5  13       49.85       52.38      8.52 o
  -8   6  13      137.74      170.19     15.52 o
  -7   6  13       41.77       49.22      9.66 o
  -6   6  13       11.10       21.23      7.20 o
  -5   6  13       21.12       21.38      4.45 o
  -4   6  13      124.45      132.96      5.79 o
  -3   6  13       31.79       41.14      3.76 o
  -2   6  13       10.96        9.66      2.75 o
  -1   6  13      155.00      138.73      5.98 o
   0   6  13      155.69      147.37      5.89 o
   1   6  13      149.73      137.82      6.10 o
   2   6  13       11.19        9.17      2.62 o
   3   6  13       33.62       32.61      4.64 o
   4   6  13      128.00      136.41      9.35 o
   5   6  13       21.55       19.76      5.42 o
   6   6  13        9.69        9.73      5.13 o
   7   6  13       42.48       69.94      7.95 o
   8   6  13      137.51      156.14     23.30 o
  -8   7  13       54.72       71.67     11.93 o
  -7   7  13       31.34       51.47     10.07 o
  -6   7  13       63.40       70.86     14.28 o
  -5   7  13        7.05        9.30      4.00 o
  -4   7  13       15.81       16.93      3.59 o
  -3   7  13       11.61        8.08      3.24 o
  -2   7  13       20.29       18.73      3.18 o
  -1   7  13       76.98       66.01      4.59 o
   0   7  13      452.17      419.00     10.17 o
   1   7  13       76.13       66.07      4.75 o
   2   7  13       19.89       18.04      2.60 o
   3   7  13       11.41       14.43      2.52 o
   4   7  13       15.02        9.32      4.88 o
   5   7  13        5.83        2.40      4.71 o
   6   7  13       64.83       77.64      9.89 o
   7   7  13       30.97       37.29      7.10 o
   8   7  13       54.32       55.48      9.51 o
  -7   8  13      228.04      245.98     18.14 o
  -6   8  13       54.44       56.46      7.68 o
  -5   8  13       79.84       96.69      7.12 o
  -4   8  13       42.10       51.21      5.44 o
  -3   8  13       69.49       68.40      6.40 o
  -2   8  13        1.76        5.21      3.73 o
  -1   8  13        6.33        5.08      3.77 o
   0   8  13       36.49       41.26      4.35 o
   1   8  13        6.18        2.96      2.90 o
   2   8  13        1.72        0.42      2.22 o
   3   8  13       68.92       58.78      7.64 o
   4   8  13       41.37       60.23      7.28 o
   5   8  13       78.86       84.85      8.40 o
   6   8  13       53.76       54.05      7.79 o
   7   8  13      230.60      276.91     26.93 o
  -6   9  13       41.75       43.72      9.47 o
  -5   9  13       54.48       58.66      7.10 o
  -4   9  13        3.22        0.91      3.93 o
  -3   9  13       27.98       24.04      5.71 o
  -2   9  13       35.92       34.64      5.13 o
  -1   9  13        0.89        4.50      3.95 o
   0   9  13      132.60      140.70      9.22 o
   1   9  13        0.80       -0.08      2.57 o
   2   9  13       35.17       31.28      4.60 o
   3   9  13       26.89       38.58      6.52 o
   4   9  13        2.86        2.18      6.50 o
   5   9  13       54.85       54.16      7.79 o
   6   9  13       40.98       43.93     11.77 o
  -5  10  13       19.81       27.21      6.05 o
  -4  10  13       30.94       26.90      5.80 o
  -3  10  13        0.95       -3.38      3.38 o
  -2  10  13       23.59       16.53      4.65 o
  -1  10  13       16.25       15.17      4.59 o
   0  10  13       11.66       11.91      4.18 o
   1  10  13       17.07       12.30      3.25 o
   2  10  13       24.59       15.52      6.00 o
   3  10  13        0.96       -0.49      6.25 o
   4  10  13       32.24       38.19      7.07 o
   5  10  13       19.16       20.05      6.77 o
  -4  11  13       10.91       -0.76      5.11 o
  -3  11  13        3.52       -0.56      3.90 o
  -2  11  13       14.61        9.04      4.67 o
  -1  11  13        6.78        6.90      4.46 o
   0  11  13        4.24       -1.21      4.18 o
   1  11  13        7.28       11.60      4.55 o
   2  11  13       14.09       20.35      9.90 o
   3  11  13        3.22        9.27      5.97 o
   4  11  13       10.68       14.49      6.52 o
  -2  12  13       24.92       28.64      5.81 o
  -1  12  13       13.05       15.68      5.28 o
   0  12  13        0.97        4.57      4.56 o
   1  12  13       12.98       13.12      6.36 o
   2  12  13       24.88       22.80      7.66 o
   0   0  14       36.35       40.62      5.24 o
   1   0  14      358.23      356.04      6.85 o
   2   0  14      170.71      186.99      5.20 o
   3   0  14      352.39      341.80      7.45 o
   4   0  14       50.06       47.21      5.63 o
   5   0  14       36.38       42.65      5.57 o
   6   0  14       11.64       12.00      5.54 o
   7   0  14       54.34       49.90      7.92 o
   8   0  14       59.03       62.84      8.56 o
   9   0  14        1.14       20.25     11.25 o
  -9   1  14        7.84        9.96      9.64 o
  -8   1  14       57.61       45.22      7.72 o
  -7   1  14       69.23       73.18      8.68 o
  -6   1  14       16.82       10.61      6.75 o
  -5   1  14      343.77      346.84     11.22 o
  -4   1  14      448.28      453.39      8.74 o
  -3   1  14       50.60       48.20      3.18 o
  -2   1  14      334.61      346.95      6.75 o
  -1   1  14      872.28      867.48     10.42 o
   0   1  14      287.63      283.57      6.20 o
   1   1  14      862.29      860.46     12.13 o
   2   1  14      346.23      334.75      6.87 o
   3   1  14       48.24       46.23      4.20 o
   4   1  14      448.46      443.11     14.13 o
   5   1  14      346.82      366.01     11.60 o
   6   1  14       17.81        9.07      5.34 o
   7   1  14       67.95       70.19      8.56 o
   8   1  14       57.07       57.77     13.82 o
   9   1  14        7.49       24.11     10.93 o
  -9   2  14        0.52        0.38      7.18 o
  -8   2  14       10.75       10.99      7.71 o
  -7   2  14        1.85        2.05      4.61 o
  -6   2  14      110.60      129.09      9.07 o
  -5   2  14      210.55      192.06     11.89 o
  -4   2  14       32.81       38.61      4.81 o
  -3   2  14      356.39      382.13      7.51 o
  -2   2  14      694.75      699.45      9.92 o
  -1   2  14      595.07      606.40      9.21 o
   0   2  14       39.12       39.61      3.15 o
   1   2  14      599.64      587.60      9.57 o
   2   2  14      694.07      702.20      9.64 o
   3   2  14      363.43      362.88      7.01 o
   4   2  14       31.55       46.50     11.42 o
   5   2  14      214.22      210.20     10.06 o
   6   2  14      112.67       98.99      9.89 o
   7   2  14        2.14       -4.85      4.85 o
   8   2  14        9.80       16.93      6.45 o
   9   2  14        0.73        6.43      9.96 o
  -9   3  14       62.04       57.65     12.38 o
  -8   3  14       52.85       41.45      9.33 o
  -7   3  14       59.53       57.57      7.08 o
  -6   3  14        3.14       -2.19      5.21 o
  -5   3  14       59.77       62.04      6.82 o
  -4   3  14       94.16       90.02      5.44 o
  -3   3  14      210.48      192.76      7.71 o
  -2   3  14      240.38      257.39      6.25 o
  -1   3  14       73.44       69.77      3.93 o
   0   3  14      261.10      256.54      6.28 o
   1   3  14       75.90       75.68      3.97 o
   2   3  14      245.26      260.56      6.63 o
   3   3  14      211.42      187.25      4.70 o
   4   3  14       92.07       80.22      7.05 o
   5   3  14       55.78       55.51      6.36 o
   6   3  14        3.02        2.18      4.33 o
   7   3  14       60.51       69.90      9.09 o
   8   3  14       52.83       60.83      8.73 o
   9   3  14       63.23       73.61     14.46 o
  -8   4  14       27.06       29.41     10.77 o
  -7   4  14       69.13       57.20      7.17 o
  -6   4  14        4.71       -0.32      4.67 o
  -5   4  14        5.95        4.88      4.79 o
  -4   4  14      165.93      173.50      6.74 o
  -3   4  14      461.45      478.83      9.66 o
  -2   4  14       88.73       86.08      4.70 o
  -1   4  14      111.76      121.36      5.37 o
   0   4  14      232.63      233.09      6.38 o
   1   4  14      114.50      112.94      4.73 o
   2   4  14       86.43       94.53      5.99 o
   3   4  14      476.71      456.25     10.86 o
   4   4  14      166.08      185.85     10.26 o
   5   4  14        5.99        8.24      4.51 o
   6   4  14        4.10        1.98      4.55 o
   7   4  14       65.89       76.41     10.77 o
   8   4  14       25.34       28.10      7.34 o
  -8   5  14       72.95       83.21     12.54 o
  -7   5  14       65.94       85.02      8.29 o
  -6   5  14       83.60       85.93      9.44 o
  -5   5  14       19.15       19.86      3.97 o
  -4   5  14       77.83       80.63      6.04 o
  -3   5  14       59.27       51.34      4.00 o
  -2   5  14       76.77       74.08      4.55 o
  -1   5  14       34.47       42.55      3.86 o
   0   5  14      202.40      208.77      6.45 o
   1   5  14       34.35       40.28      4.14 o
   2   5  14       72.80       72.60      4.42 o
   3   5  14       58.43       46.74      3.42 o
   4   5  14       71.30       64.91      7.04 o
   5   5  14       18.86       15.27      6.63 o
   6   5  14       84.81       97.88      8.59 o
   7   5  14       65.29       69.55     10.61 o
   8   5  14       71.40       71.04     17.68 o
  -8   6  14       78.76       97.96     20.89 o
  -7   6  14       62.40       74.25     11.01 o
  -6   6  14       67.57       72.27      7.83 o
  -5   6  14       31.58       43.05      5.07 o
  -4   6  14       56.99       56.70      5.52 o
  -3   6  14       90.36       97.09      5.17 o
  -2   6  14       69.38       68.64      4.59 o
  -1   6  14      176.72      160.63      6.57 o
   0   6  14        2.42       -0.31      2.73 o
   1   6  14      178.86      168.12      6.51 o
   2   6  14       70.93       72.34      4.49 o
   3   6  14       90.88       92.39      7.89 o
   4   6  14       57.67       53.80      6.63 o
   5   6  14       32.29       43.35      8.63 o
   6   6  14       66.20       63.80      7.50 o
   7   6  14       62.23       66.20     14.63 o
   8   6  14       77.52       84.89     27.16 o
  -7   7  14      131.64      162.11     21.05 o
  -6   7  14       29.63       29.77      6.24 o
  -5   7  14       46.65       53.58      5.61 o
  -4   7  14       80.48       95.29      6.35 o
  -3   7  14        5.45        5.23      3.43 o
  -2   7  14       43.04       36.70      4.39 o
  -1   7  14        4.23        5.05      3.30 o
   0   7  14        2.00       -0.66      3.12 o
   1   7  14        3.41        3.26      2.86 o
   2   7  14       41.93       43.52      3.40 o
   3   7  14        5.54        4.92      2.02 o
   4   7  14       81.33       87.66      8.19 o
   5   7  14       45.65       60.83      8.62 o
   6   7  14       28.82       28.53      6.57 o
   7   7  14      132.82      151.94     13.31 o
  -7   8  14       29.71       23.53      9.51 o
  -6   8  14       32.94       39.01      7.00 o
  -5   8  14       19.90       23.04      4.92 o
  -4   8  14       48.37       46.65      7.89 o
  -3   8  14       58.72       60.84      5.93 o
  -2   8  14       74.89       69.56      9.56 o
  -1   8  14       18.30       16.34      3.91 o
   0   8  14        1.24       -1.07      3.09 o
   1   8  14       18.50       15.63      3.44 o
   2   8  14       76.67       72.22      4.86 o
   3   8  14       59.27       65.32     12.37 o
   4   8  14       48.13       41.56      6.85 o
   5   8  14       19.21       16.94      6.04 o
   6   8  14       32.33       44.06      7.40 o
   7   8  14       28.92       24.47      6.98 o
  -6   9  14       28.77       31.50     12.86 o
  -5   9  14        6.88        1.75      4.80 o
  -4   9  14       53.11       59.95      6.13 o
  -3   9  14       21.49       13.43      4.43 o
  -2   9  14       41.91       42.17      5.49 o
  -1   9  14       41.48       43.52      5.58 o
   0   9  14       60.95       51.56      4.98 o
   1   9  14       42.66       46.75      4.11 o
   2   9  14       42.79       41.67      5.61 o
   3   9  14       21.47       21.69      6.08 o
   4   9  14       54.12       62.37     11.75 o
   5   9  14        7.09       10.25      5.96 o
   6   9  14       29.80       28.91      7.03 o
  -5  10  14       34.78       42.19      6.82 o
  -4  10  14        1.20       -0.57      4.17 o
  -3  10  14       29.14       28.91      6.12 o
  -2  10  14       34.16       28.08      5.35 o
  -1  10  14       17.03       20.97      4.86 o
   0  10  14        6.58        6.95      3.65 o
   1  10  14       16.69       16.59      4.69 o
   2  10  14       33.14       22.08      6.62 o
   3  10  14       27.62       21.17      6.58 o
   4  10  14        1.16        0.79      5.29 o
   5  10  14       34.89       48.61      7.81 o
  -3  11  14       14.36       26.94      5.58 o
  -2  11  14       19.90       11.17      4.95 o
  -1  11  14       16.11       25.17      5.34 o
   0  11  14       52.89       52.94      6.38 o
   1  11  14       15.75       17.42      6.59 o
   2  11  14       19.32       25.55      6.85 o
   3  11  14       14.86       17.39      6.56 o
   0  12  14        2.68        6.79      7.26 o
   1   0  15      482.27      474.62      8.19 o
   2   0  15       38.63       36.21      3.08 o
   3   0  15      180.28      161.29      5.12 o
   4   0  15      155.12      152.14      9.07 o
   5   0  15       85.27       86.38      7.44 o
   6   0  15       44.33       27.46      6.81 o
   7   0  15        3.01        6.58      5.94 o
   8   0  15       75.81       57.68      8.79 o
   9   0  15        2.91        2.57      9.32 o
  -9   1  15       22.33       14.14     11.57 o
  -8   1  15       56.58       62.03     11.25 o
  -7   1  15       13.25       23.29      6.72 o
  -6   1  15      145.78      131.84     11.36 o
  -5   1  15      421.37      445.77     16.80 o
  -4   1  15       16.73       17.05      5.45 o
  -3   1  15       42.35       53.77      3.94 o
  -2   1  15      557.28      545.40      8.76 o
  -1   1  15       94.33       85.67      4.36 o
   0   1  15       36.48       39.01      3.26 o
   1   1  15       96.39       86.97      4.24 o
   2   1  15      555.67      537.05      9.21 o
   3   1  15       41.67       50.24      3.36 o
   4   1  15       16.49       15.30      4.58 o
   5   1  15      423.74      448.04     13.36 o
   6   1  15      145.54      139.94     13.34 o
   7   1  15       13.39       10.03      6.25 o
   8   1  15       56.58       49.76     11.73 o
   9   1  15       23.06       12.21     10.29 o
  -8   2  15       24.47       24.33      6.87 o
  -7   2  15      186.79      185.72     13.09 o
  -6   2  15       18.00       16.75      6.25 o
  -5   2  15       37.58       43.40      7.36 o
  -4   2  15       42.42       40.60      4.08 o
  -3   2  15      139.80      154.53      6.01 o
  -2   2  15      252.47      257.47      6.73 o
  -1   2  15       48.67       50.77      3.83 o
   0   2  15      405.84      394.14      7.61 o
   1   2  15       47.09       47.53      3.41 o
   2   2  15      256.49      262.56      6.09 o
   3   2  15      134.38      150.20      5.75 o
   4   2  15       47.64       45.53      6.00 o
   5   2  15       38.27       41.18      5.99 o
   6   2  15       18.06       23.73      7.71 o
   7   2  15      187.19      203.50     13.91 o
   8   2  15       24.65       25.03     10.93 o
  -8   3  15       35.16       29.17     10.13 o
  -7   3  15       51.09       55.85      7.32 o
  -6   3  15        5.15        5.72      4.68 o
  -5   3  15      181.17      184.20     12.84 o
  -4   3  15        7.21        1.81      4.08 o
  -3   3  15      169.21      170.45      6.44 o
  -2   3  15      148.62      142.67      5.88 o
  -1   3  15      209.57      206.52      6.26 o
   0   3  15        6.82        4.82      2.47 o
   1   3  15      216.12      203.27      6.14 o
   2   3  15      148.24      145.18      5.65 o
   3   3  15      167.84      170.71      6.96 o
   4   3  15        6.44        6.95      4.31 o
   5   3  15      186.18      202.98     10.94 o
   6   3  15        5.23       -0.83      4.35 o
   7   3  15       51.34       60.15      9.06 o
   8   3  15       33.96       28.85      7.57 o
  -8   4  15        5.01       17.21      8.41 o
  -7   4  15       14.56       10.25      5.39 o
  -6   4  15      115.26      144.29     18.25 o
  -5   4  15      205.35      215.66     11.07 o
  -4   4  15      245.48      250.75     10.72 o
  -3   4  15      107.00      115.18      5.85 o
  -2   4  15       16.53       15.86      3.00 o
  -1   4  15      259.81      256.01      6.93 o
   0   4  15       36.70       37.31      3.59 o
   1   4  15      256.25      263.79      6.86 o
   2   4  15       17.79        8.54      2.65 o
   3   4  15      108.54      101.15      4.99 o
   4   4  15      235.82      225.57     10.96 o
   5   4  15      203.93      223.66     11.24 o
   6   4  15      116.59      134.02      9.52 o
   7   4  15       14.14       14.99      7.03 o
   8   4  15        4.86       12.90      6.86 o
  -8   5  15       31.45       43.75     16.23 o
  -7   5  15        7.73        3.67      5.14 o
  -6   5  15       46.14       62.74     10.14 o
  -5   5  15       40.37       48.17     10.75 o
  -4   5  15      139.02      147.08      6.83 o
  -3   5  15       37.42       46.60      4.36 o
  -2   5  15       88.53       80.89      4.88 o
  -1   5  15       60.20       59.47      4.67 o
   0   5  15      221.38      225.00      7.36 o
   1   5  15       56.46       58.67      4.47 o
   2   5  15       93.80       94.37      5.97 o
   3   5  15       40.00       42.71      2.79 o
   4   5  15      138.60      148.51     15.00 o
   5   5  15       40.43       45.98      6.68 o
   6   5  15       45.75       66.10      7.65 o
   7   5  15        7.35        8.02      6.45 o
   8   5  15       31.77       43.62      8.92 o
  -7   6  15       71.80       77.34      8.47 o
  -6   6  15       43.43       30.20      6.52 o
  -5   6  15       38.62       38.55      5.02 o
  -4   6  15       49.56       49.06      5.42 o
  -3   6  15       21.76       13.05      3.47 o
  -2   6  15      629.31      617.06     12.23 o
  -1   6  15        7.36        1.86      2.81 o
   0   6  15       13.84       11.90      3.39 o
   1   6  15        8.26        9.28      3.19 o
   2   6  15      618.72      637.36     12.76 o
   3   6  15       20.56       17.78      3.28 o
   4   6  15       52.01       62.91      7.36 o
   5   6  15       36.28       39.08      7.77 o
   6   6  15       42.20       52.30      8.84 o
   7   6  15       72.64       60.60     10.00 o
  -7   7  15       90.57      109.49     37.77 o
  -6   7  15        8.57        5.70      8.69 o
  -5   7  15        0.69        0.93      3.95 o
  -4   7  15       48.00       56.69      5.64 o
  -3   7  15       75.99       80.06      8.52 o
  -2   7  15       35.37       33.53      4.93 o
  -1   7  15      161.15      145.36      7.23 o
   0   7  15      341.64      332.85      9.19 o
   1   7  15      163.91      156.68     11.49 o
   2   7  15       35.09       37.05      3.40 o
   3   7  15       76.08       80.51      8.14 o
   4   7  15       48.63       46.48      6.96 o
   5   7  15        0.54       -1.18      4.88 o
   6   7  15        8.60       -1.89      6.96 o
   7   7  15       92.29       98.20     10.95 o
  -6   8  15      150.64      148.10     12.89 o
  -5   8  15        1.61        5.81      4.77 o
  -4   8  15       11.86        4.78      3.98 o
  -3   8  15       21.84       18.69      4.58 o
  -2   8  15       19.30       18.73      4.92 o
  -1   8  15       84.15       86.86      6.80 o
   0   8  15        3.24        8.89      3.91 o
   1   8  15       86.00       91.33      5.74 o
   2   8  15       18.74       23.81      4.33 o
   3   8  15       21.63       18.30      7.34 o
   4   8  15       12.91       12.29      5.56 o
   5   8  15        2.03        1.25      5.18 o
   6   8  15      151.75      172.78     12.54 o
  -5   9  15       13.79       14.65      5.68 o
  -4   9  15        7.18        3.26      4.12 o
  -3   9  15       57.42       74.96     10.25 o
  -2   9  15        1.80        3.26      4.04 o
  -1   9  15       57.40       55.11      6.10 o
   0   9  15       22.11       17.01      4.05 o
   1   9  15       56.91       68.73      6.71 o
   2   9  15        1.96       -3.88      4.76 o
   3   9  15       56.62       59.40     14.83 o
   4   9  15        6.92        5.39      5.74 o
   5   9  15       13.83       13.39      6.47 o
  -4  10  15        5.35       -1.27      4.78 o
  -3  10  15        1.13       -0.48      4.38 o
  -2  10  15       23.01       27.13      7.28 o
  -1  10  15       28.38       24.39      5.23 o
   0  10  15        0.39        1.69      4.73 o
   1  10  15       29.84       20.40      5.00 o
   2  10  15       23.91       21.99      6.54 o
   3  10  15        1.05       -3.09      5.20 o
   4  10  15        4.89        4.03      5.78 o
  -2  11  15        8.42        8.50      5.03 o
  -1  11  15        7.11        8.04      4.67 o
   0  11  15        4.86        7.03      4.70 o
   1  11  15        6.89        6.51      7.25 o
   2  11  15        8.49        4.32      6.13 o
   0   0  16       61.85       49.75      5.50 o
   1   0  16       34.23       36.79      3.47 o
   2   0  16      141.88      142.51      5.26 o
   3   0  16       59.21       56.98      4.05 o
   4   0  16       37.91       28.09     10.18 o
   5   0  16       55.14       58.44     11.45 o
   6   0  16      174.60      187.20     13.61 o
   7   0  16        0.00        9.68      6.32 o
   8   0  16       58.63       55.57      8.96 o
  -8   1  16       37.75       39.87      7.69 o
  -7   1  16      159.88      151.10     12.48 o
  -6   1  16       37.70       39.42      7.92 o
  -5   1  16       21.85       23.57      6.93 o
  -4   1  16      506.97      511.01     14.41 o
  -3   1  16      117.56      117.25      5.54 o
  -2   1  16       41.98       42.90      3.44 o
  -1   1  16       33.72       30.89      3.29 o
   0   1  16      188.20      182.88      6.31 o
   1   1  16       35.07       38.20      3.50 o
   2   1  16       44.10       43.81      4.78 o
   3   1  16      116.37      114.00     10.47 o
   4   1  16      508.92      510.02     14.51 o
   5   1  16       20.95       20.52      7.36 o
   6   1  16       37.13       35.16      7.59 o
   7   1  16      163.87      147.30     12.49 o
   8   1  16       37.79       30.49      7.72 o
  -8   2  16        2.01       10.82      6.58 o
  -7   2  16       63.09       52.09      9.48 o
  -6   2  16       43.04       57.63      8.75 o
  -5   2  16      230.11      232.19     13.94 o
  -4   2  16       41.21       39.89      4.31 o
  -3   2  16       34.65       34.89      3.73 o
  -2   2  16      170.08      166.94      6.13 o
  -1   2  16       12.23        9.54      2.71 o
   0   2  16      396.26      416.22      8.58 o
   1   2  16       12.92        9.16      2.65 o
   2   2  16      170.78      160.02      8.32 o
   3   2  16       31.23       32.27      3.61 o
   4   2  16       44.17       44.85      6.25 o
   5   2  16      230.13      251.30     10.94 o
   6   2  16       42.73       30.70      7.46 o
   7   2  16       62.26       55.98     23.79 o
   8   2  16        2.11        0.03      6.17 o
  -8   3  16       20.00       18.32     11.25 o
  -7   3  16      105.61      115.47     11.34 o
  -6   3  16       30.16       25.94      8.52 o
  -5   3  16      144.39      146.77     12.22 o
  -4   3  16       36.14       40.31      5.15 o
  -3   3  16      106.05      111.65      5.75 o
  -2   3  16      310.38      310.73      7.63 o
  -1   3  16      143.90      155.21      6.30 o
   0   3  16       12.62       15.71      3.01 o
   1   3  16      140.85      153.24      5.97 o
   2   3  16      307.09      296.38      7.64 o
   3   3  16      108.76      113.58      5.76 o
   4   3  16       33.22       52.71      7.58 o
   5   3  16      143.46      139.37     11.56 o
   6   3  16       30.76       30.21      7.61 o
   7   3  16      107.70       96.11     23.95 o
   8   3  16       20.46       22.21      7.64 o
  -8   4  16       24.16       11.28      8.41 o
  -7   4  16        6.91        1.94      5.22 o
  -6   4  16       99.68      108.41     10.80 o
  -5   4  16        9.03        7.89      6.58 o
  -4   4  16       13.06       11.95      3.74 o
  -3   4  16      112.38      115.98      6.63 o
  -2   4  16       41.17       44.70      4.36 o
  -1   4  16      237.52      246.88      7.33 o
   0   4  16       10.76       11.85      2.96 o
   1   4  16      237.54      231.40      8.10 o
   2   4  16       41.61       45.66      3.97 o
   3   4  16      110.78      103.39      5.41 o
   4   4  16       13.79       10.61      4.87 o
   5   4  16        9.08        5.97      5.03 o
   6   4  16       99.66      103.29      8.88 o
   7   4  16        6.71       15.26      7.09 o
   8   4  16       24.79       24.23     10.13 o
  -7   5  16       94.59       97.22      9.22 o
  -6   5  16       15.44       14.52      5.78 o
  -5   5  16       19.04        7.54      5.15 o
  -4   5  16      136.64      148.38      8.98 o
  -3   5  16      180.56      184.79      7.48 o
  -2   5  16       61.14       59.84      5.07 o
  -1   5  16       52.26       58.80      4.53 o
   0   5  16        0.01        0.66      2.88 o
   1   5  16       52.80       56.82      4.60 o
   2   5  16       62.44       70.34      4.79 o
   3   5  16      180.98      188.89      5.16 o
   4   5  16      138.98      120.37      9.32 o
   5   5  16       18.36       13.30      6.34 o
   6   5  16       15.31        8.56      5.36 o
   7   5  16       93.66       86.77     11.24 o
  -7   6  16       26.11       31.04      9.65 o
  -6   6  16        8.52       -4.80      4.80 o
  -5   6  16       89.08       99.86     12.40 o
  -4   6  16       58.92       64.92      6.87 o
  -3   6  16        8.60        3.18      3.76 o
  -2   6  16       27.73       17.17      4.00 o
  -1   6  16        4.64        5.45      3.30 o
   0   6  16      758.51      739.50     14.32 o
   1   6  16        4.87        9.71      3.30 o
   2   6  16       26.54       22.78      4.25 o
   3   6  16        8.90        2.27      4.55 o
   4   6  16       56.89       55.18      7.25 o
   5   6  16       88.43      106.72     14.77 o
   6   6  16        8.74        9.43      5.68 o
   7   6  16       25.96       20.93     13.02 o
  -6   7  16       17.46       21.97      6.61 o
  -5   7  16        4.63        6.45      7.88 o
  -4   7  16       11.60       14.66      5.11 o
  -3   7  16        6.76        5.91      3.53 o
  -2   7  16       13.52       21.16      4.60 o
  -1   7  16       91.13       99.05      7.08 o
   0   7  16       38.53       36.48      4.40 o
   1   7  16       94.21       86.14      5.69 o
   2   7  16       14.01       13.86      8.93 o
   3   7  16        7.41        9.53      5.13 o
   4   7  16       11.66       -2.21      4.96 o
   5   7  16        4.39       -2.03      5.66 o
   6   7  16       18.34       13.83      6.31 o
  -5   8  16       17.63       20.44      7.55 o
  -4   8  16        0.22       -1.32      3.77 o
  -3   8  16       40.10       41.97      5.54 o
  -2   8  16       20.37       16.33      4.56 o
  -1   8  16      221.67      229.40     11.23 o
   0   8  16        8.37        4.10      4.33 o
   1   8  16      222.86      238.11      8.36 o
   2   8  16       20.34       19.81      5.91 o
   3   8  16       41.07       46.66      7.24 o
   4   8  16        0.17       -4.11      4.82 o
   5   8  16       16.67       14.00      6.40 o
  -5   9  16        1.97        5.14      9.64 o
  -4   9  16       14.80       17.97      4.82 o
  -3   9  16       10.02       14.69      4.83 o
  -2   9  16       17.58       17.80      4.96 o
  -1   9  16       26.13       34.40      6.73 o
   0   9  16        4.05       -3.31      3.31 o
   1   9  16       25.12       36.18      7.28 o
   2   9  16       19.25       16.33      6.09 o
   3   9  16       10.61       15.85      6.05 o
   4   9  16       15.32       19.14      6.35 o
   5   9  16        2.22       -2.27      6.95 o
  -3  10  16        4.91        6.51      5.28 o
  -2  10  16       17.56       20.38      5.18 o
  -1  10  16        1.90       -4.23      4.23 o
   0  10  16       77.20       76.23      7.21 o
   1  10  16        1.90        2.25      5.73 o
   2  10  16       17.63       10.56      6.28 o
   3  10  16        5.17        5.51      6.19 o
   0  11  16       39.69       38.74      7.72 o
   1   0  17       18.32        9.39      2.78 o
   2   0  17        1.93        5.24      2.75 o
   3   0  17       40.73       42.71      4.72 o
   4   0  17       93.21       98.15      8.28 o
   5   0  17       23.96       35.23      7.69 o
   6   0  17       17.48       13.66      6.81 o
   7   0  17       49.18       57.53     17.52 o
   8   0  17        2.69       -6.20      6.91 o
  -8   1  17       16.18       18.42      7.69 o
  -7   1  17       69.38       73.93      9.93 o
  -6   1  17       62.61       64.82      9.41 o
  -5   1  17      178.35      177.96     13.51 o
  -4   1  17      130.75      132.75     12.05 o
  -3   1  17       72.86       71.10      4.88 o
  -2   1  17      164.41      174.58      6.82 o
  -1   1  17       20.34       20.49      3.17 o
   0   1  17      104.15      100.06      5.23 o
   1   1  17       20.37       15.79      2.93 o
   2   1  17      167.10      173.37      6.57 o
   3   1  17       69.58       75.49      5.17 o
   4   1  17      131.67      144.35      9.70 o
   5   1  17      174.69      193.53     11.07 o
   6   1  17       60.33       62.32      8.98 o
   7   1  17       70.20       64.21      9.51 o
   8   1  17       16.91       20.89      7.69 o
  -8   2  17       13.65       11.01      6.77 o
  -7   2  17       73.46       95.24     14.30 o
  -6   2  17       16.86       31.79      7.61 o
  -5   2  17      194.08      167.34     18.96 o
  -4   2  17       43.15       46.98      6.63 o
  -3   2  17      437.82      430.24      9.51 o
  -2   2  17      250.78      274.36      7.79 o
  -1   2  17       11.75       13.19      2.97 o
   0   2  17      177.44      167.45      7.11 o
   1   2  17       13.24       15.27      3.22 o
   2   2  17      248.03      254.53      7.47 o
   3   2  17      448.07      440.82     10.53 o
   4   2  17       44.12       38.60      8.26 o
   5   2  17      194.14      197.62     11.48 o
   6   2  17       17.76       17.68     10.29 o
   7   2  17       75.41       71.41     10.07 o
   8   2  17       13.77       10.18      6.81 o
  -7   3  17       25.33       28.35      9.96 o
  -6   3  17       56.86       65.15     10.93 o
  -5   3  17      106.37       79.63      9.99 o
  -4   3  17        9.98       11.28      3.81 o
  -3   3  17       59.64       60.40      4.77 o
  -2   3  17       21.48       18.08      3.53 o
  -1   3  17       39.80       45.25      4.09 o
   0   3  17       38.13       38.40      3.82 o
   1   3  17       40.68       40.26      4.18 o
   2   3  17       20.15       21.50      5.48 o
   3   3  17       64.87       61.72      5.85 o
   4   3  17        9.31        7.38      5.16 o
   5   3  17      104.70      118.37      9.37 o
   6   3  17       56.26       57.84      9.48 o
   7   3  17       24.42       23.68      7.61 o
  -7   4  17        1.96        0.95      6.24 o
  -6   4  17       17.70       16.29      6.91 o
  -5   4  17       38.93       48.37      8.73 o
  -4   4  17      276.22      297.32     26.86 o
  -3   4  17       26.79       35.95      4.32 o
  -2   4  17        5.22        2.17      3.04 o
  -1   4  17      226.59      227.88     11.62 o
   0   4  17       45.51       41.49      4.37 o
   1   4  17      222.69      225.04      7.64 o
   2   4  17        4.85        3.00      3.04 o
   3   4  17       28.07       30.97      5.61 o
   4   4  17      277.82      278.93     11.91 o
   5   4  17       39.14       40.03      6.78 o
   6   4  17       18.41        9.93      6.81 o
   7   4  17        1.69       -5.67      5.67 o
  -7   5  17       10.68       -4.13      8.47 o
  -6   5  17       87.92       84.81     10.52 o
  -5   5  17       20.58       23.81      9.48 o
  -4   5  17       54.41       48.11      6.64 o
  -3   5  17        8.42       19.15      3.78 o
  -2   5  17      113.12      107.09      6.36 o
  -1   5  17       86.14       86.94      6.96 o
   0   5  17      127.68      126.00      6.72 o
   1   5  17       88.63       85.66      5.52 o
   2   5  17      111.90      116.16      5.88 o
   3   5  17        7.94        2.28      4.69 o
   4   5  17       54.48       53.32      7.29 o
   5   5  17       20.16       20.44      5.87 o
   6   5  17       88.57       96.74      9.45 o
   7   5  17       10.65       16.88      7.73 o
  -6   6  17        2.56       -5.01      5.01 o
  -5   6  17       35.38       38.56      8.41 o
  -4   6  17       20.42       20.15      5.38 o
  -3   6  17       33.02       25.86      4.34 o
  -2   6  17      104.84      120.82      7.64 o
  -1   6  17       41.92       51.16      5.58 o
   0   6  17       11.80        8.10      3.56 o
   1   6  17       41.24       45.89      5.76 o
   2   6  17      109.57      107.97      8.95 o
   3   6  17       34.04       25.07      6.21 o
   4   6  17       20.90       28.77      7.24 o
   5   6  17       36.26       36.70      6.90 o
   6   6  17        2.85        0.17      5.42 o
  -6   7  17       13.01       24.98      7.69 o
  -5   7  17        7.43        0.07      6.12 o
  -4   7  17        7.05        0.88      4.38 o
  -3   7  17       48.33       53.52      5.93 o
  -2   7  17       79.91       81.86      6.74 o
  -1   7  17       85.84       65.32      6.39 o
   0   7  17      153.60      155.52      8.79 o
   1   7  17       84.52       82.99      5.69 o
   2   7  17       79.10       73.82      8.15 o
   3   7  17       49.23       54.91      7.41 o
   4   7  17        7.18        2.72      5.40 o
   5   7  17        6.95        6.47      6.68 o
   6   7  17       12.86       12.86      6.34 o
  -5   8  17        2.24        2.95      6.68 o
  -4   8  17       22.77       23.22      4.99 o
  -3   8  17        4.84        4.04      4.92 o
  -2   8  17        0.59        4.64      4.19 o
  -1   8  17      161.77      178.25      9.48 o
   0   8  17        2.32        6.89      3.67 o
   1   8  17      161.95      171.98      9.15 o
   2   8  17        0.61        3.10      5.17 o
   3   8  17        4.49        3.19      5.52 o
   4   8  17       23.06       10.93      8.49 o
   5   8  17        2.52        0.92      5.80 o
  -4   9  17       10.85       12.93      4.94 o
  -3   9  17        8.17       10.98      5.42 o
  -2   9  17       42.47       49.31      6.32 o
  -1   9  17       32.45       35.76      5.72 o
   0   9  17        4.43        6.74      4.28 o
   1   9  17       30.89       44.22      7.70 o
   2   9  17       42.78       47.78     16.03 o
   3   9  17        7.75        8.36      5.94 o
   4   9  17       10.63       16.14      6.55 o
  -2  10  17       22.27       23.69      5.61 o
  -1  10  17       18.89       17.21      5.18 o
   0  10  17        1.46        3.90      4.54 o
   1  10  17       18.43       19.08      6.83 o
   2  10  17       22.81       16.99      6.76 o
   0   0  18      527.53      508.52     14.20 o
   1   0  18        9.88       18.50      3.50 o
   2   0  18        3.58        8.67      3.09 o
   3   0  18      100.35      108.23      5.61 o
   4   0  18      398.28      383.07     13.57 o
   5   0  18       23.07       12.41      6.81 o
   6   0  18       38.98       40.27      8.24 o
   7   0  18       77.61       78.67     12.05 o
  -7   1  18       16.88       10.39      6.93 o
  -6   1  18       28.60       27.40      7.69 o
  -5   1  18      191.69      167.61     13.64 o
  -4   1  18       52.02       49.91      8.54 o
  -3   1  18       32.00       32.56      3.93 o
  -2   1  18       85.02       88.52      5.64 o
  -1   1  18      157.65      165.97      8.35 o
   0   1  18      140.84      136.81      6.19 o
   1   1  18      157.04      166.65      7.23 o
   2   1  18       89.07       90.03      5.35 o
   3   1  18       32.27       27.23      4.13 o
   4   1  18       48.83       36.27      6.34 o
   5   1  18      191.51      198.43     16.80 o
   6   1  18       29.43       30.41      7.72 o
   7   1  18       16.02       16.88      7.27 o
  -7   2  18        6.53       -3.22     11.89 o
  -6   2  18        5.47        1.55     10.29 o
  -5   2  18       19.53       30.68      7.78 o
  -4   2  18      112.29      123.80     19.33 o
  -3   2  18       33.84       35.80      4.18 o
  -2   2  18       34.32       29.31      4.00 o
  -1   2  18      147.83      149.66      6.47 o
   0   2  18      139.53      116.36      5.79 o
   1   2  18      144.45      138.20      9.29 o
   2   2  18       34.71       34.19      3.89 o
   3   2  18       34.43       36.06      4.52 o
   4   2  18      107.73      113.66      9.36 o
   5   2  18       19.24       24.54      6.12 o
   6   2  18        4.76        4.00      6.35 o
   7   2  18        6.30        9.77      6.63 o
  -7   3  18        3.37        3.00      9.96 o
  -6   3  18        4.71       15.22      6.86 o
  -5   3  18       96.85      103.74     27.16 o
  -4   3  18      105.76       89.29      8.58 o
  -3   3  18       86.92       82.06      5.54 o
  -2   3  18      149.27      146.48      7.08 o
  -1   3  18      120.47      135.98      7.83 o
   0   3  18        4.24        1.48      3.03 o
   1   3  18      121.56      129.21      6.69 o
   2   3  18      150.19      154.87      6.75 o
   3   3  18       87.51       72.20      7.83 o
   4   3  18      104.90      101.81      8.82 o
   5   3  18      101.73      110.13      9.33 o
   6   3  18        4.71       -1.34      6.35 o
   7   3  18        3.20        5.97      8.84 o
  -7   4  18       40.98       47.25     11.89 o
  -6   4  18       20.99       12.71      7.03 o
  -5   4  18       59.37       39.95      8.64 o
  -4   4  18       48.74       43.45      5.97 o
  -3   4  18       91.72       93.89      6.01 o
  -2   4  18      180.29      182.83      9.46 o
  -1   4  18        5.52        4.00      3.23 o
   0   4  18       44.77       46.02      6.02 o
   1   4  18        5.40        7.00      3.22 o
   2   4  18      179.34      181.93      6.89 o
   3   4  18       89.90       86.87      8.47 o
   4   4  18       49.70       45.82      7.16 o
   5   4  18       59.50       60.25      7.65 o
   6   4  18       20.09       12.60      7.46 o
   7   4  18       42.43       53.04     13.50 o
  -6   5  18       29.87       17.90      7.46 o
  -5   5  18        2.08       -5.34      5.34 o
  -4   5  18       95.48       94.70      7.95 o
  -3   5  18       38.16       46.20      4.88 o
  -2   5  18       12.40       16.97      3.92 o
  -1   5  18       65.76       65.28      6.23 o
   0   5  18      149.13      154.76      7.53 o
   1   5  18       67.25       62.46      5.08 o
   2   5  18       13.67       18.02      5.55 o
   3   5  18       38.40       28.02      6.24 o
   4   5  18       97.06      101.85      9.22 o
   5   5  18        1.91        6.89      5.53 o
   6   5  18       29.60       19.03      6.43 o
  -6   6  18        5.10        5.61      6.72 o
  -5   6  18        5.43        6.80      6.45 o
  -4   6  18        4.36       -0.61      4.23 o
  -3   6  18       58.98       77.13      6.30 o
  -2   6  18       48.77       47.73      6.68 o
  -1   6  18       57.04       58.36      6.12 o
   0   6  18        7.59        7.77      3.67 o
   1   6  18       55.93       61.14      5.16 o
   2   6  18       47.80       36.10      6.79 o
   3   6  18       61.20       62.60      7.82 o
   4   6  18        4.61       -0.20      5.03 o
   5   6  18        5.73        8.53      7.16 o
   6   6  18        6.15        4.94      6.19 o
  -5   7  18       38.60       45.19      9.08 o
  -4   7  18       50.00       54.53      7.09 o
  -3   7  18        1.66        4.43      4.30 o
  -2   7  18        5.71        5.98      4.86 o
  -1   7  18       49.36       54.05      6.18 o
   0   7  18        1.45       -2.90      3.33 o
   1   7  18       47.25       56.21      6.05 o
   2   7  18        6.01        4.39      5.14 o
   3   7  18        1.86        9.36      5.53 o
   4   7  18       50.55       60.94      8.76 o
   5   7  18       37.87       28.98      7.23 o
  -4   8  18        1.67        1.88      4.28 o
  -3   8  18       12.76        2.81      4.95 o
  -2   8  18       45.86       43.02      5.96 o
  -1   8  18        3.45       -1.44      4.08 o
   0   8  18        0.27       -0.39      3.96 o
   1   8  18        3.27        7.50      5.57 o
   2   8  18       45.41       63.39      8.80 o
   3   8  18       12.23       13.69      6.07 o
   4   8  18        1.56        3.57      6.83 o
  -2   9  18        0.50        1.69      4.53 o
  -1   9  18       54.02       58.27      6.63 o
   0   9  18       20.99       19.14      6.91 o
   1   9  18       54.09       56.47      8.32 o
   2   9  18        0.51       -2.51      5.42 o
   1   0  19       25.44       27.05      4.01 o
   2   0  19      120.02      120.95      6.47 o
   3   0  19        4.01        3.25      3.42 o
   4   0  19       12.55        9.68      6.81 o
   5   0  19        5.76       12.10      6.91 o
   6   0  19        0.65       -2.35      5.94 o
   7   0  19        4.75        7.80      7.07 o
  -7   1  19        8.12        7.66      6.63 o
  -6   1  19        5.45        4.06      6.35 o
  -5   1  19       10.93       15.25      7.23 o
  -4   1  19      176.91      191.90     11.62 o
  -3   1  19      321.18      321.41     11.96 o
  -2   1  19       11.81       13.41      3.60 o
  -1   1  19      101.54       99.78      6.10 o
   0   1  19      187.79      193.79      7.36 o
   1   1  19       99.35       98.03      7.23 o
   2   1  19       12.53       11.58      3.41 o
   3   1  19      324.89      345.58     13.10 o
   4   1  19      177.49      195.08     11.72 o
   5   1  19       11.00       10.66      8.52 o
   6   1  19        5.46       -4.87     12.21 o
   7   1  19        8.07       10.61      6.82 o
  -6   2  19        6.10       11.04      7.14 o
  -5   2  19       60.92       63.23     10.45 o
  -4   2  19      113.09      118.34      9.57 o
  -3   2  19      106.25      104.92      7.73 o
  -2   2  19       26.12       29.65      4.19 o
  -1   2  19      304.56      310.44     10.12 o
   0   2  19       11.65       11.20      3.49 o
   1   2  19      302.63      303.19     10.09 o
   2   2  19       26.96       26.33      3.82 o
   3   2  19      108.07      104.91     12.98 o
   4   2  19      110.53      115.81      9.45 o
   5   2  19       62.56       52.06      7.46 o
   6   2  19        6.62       13.18      6.82 o
  -6   3  19       13.33        9.47      6.91 o
  -5   3  19        5.01        0.16      6.36 o
  -4   3  19       57.11       61.27      9.32 o
  -3   3  19      110.82      111.26      6.98 o
  -2   3  19       11.24       14.36      3.70 o
  -1   3  19       32.04       37.70      4.67 o
   0   3  19       21.86       20.70      3.71 o
   1   3  19       32.15       30.57      4.12 o
   2   3  19       12.28       13.76      3.67 o
   3   3  19      111.90      115.22      9.55 o
   4   3  19       56.30       66.73      7.89 o
   5   3  19        4.66       -0.42      5.28 o
   6   3  19       13.81       10.38      7.36 o
  -6   4  19       19.63       26.27      9.96 o
  -5   4  19        4.68        5.24      6.12 o
  -4   4  19        0.23       -5.08      5.08 o
  -3   4  19       56.92       58.17      5.11 o
  -2   4  19       73.29       78.84      6.00 o
  -1   4  19       29.91       28.76      4.90 o
   0   4  19      114.60      124.14      6.79 o
   1   4  19       29.95       28.14      4.07 o
   2   4  19       74.12       72.61      7.76 o
   3   4  19       57.50       69.85      8.02 o
   4   4  19        0.40       -4.17      4.75 o
   5   4  19        5.40        8.42      5.54 o
   6   4  19       20.22       10.54     11.09 o
  -5   5  19       49.05       57.97     16.39 o
  -4   5  19       11.30       22.65      7.38 o
  -3   5  19       11.02       13.70      3.90 o
  -2   5  19       15.83       12.92      4.41 o
  -1   5  19       28.38       26.57      5.43 o
   0   5  19        8.47       14.69      3.87 o
   1   5  19       28.94       35.85      4.38 o
   2   5  19       16.04       11.86      5.43 o
   3   5  19       11.36       11.11      5.49 o
   4   5  19       11.10        3.75      5.43 o
   5   5  19       48.03       57.97      8.21 o
  -5   6  19       12.87        1.96      7.71 o
  -4   6  19       94.15       84.95     10.79 o
  -3   6  19       15.59       14.61      4.79 o
  -2   6  19        5.29       -1.98      3.90 o
  -1   6  19       10.74        5.12      4.18 o
   0   6  19       25.63       17.97      4.73 o
   1   6  19       11.21       14.97      4.35 o
   2   6  19        5.21        2.03      5.01 o
   3   6  19       16.42       13.37      5.97 o
   4   6  19       94.13       95.25      9.48 o
   5   6  19       12.48        6.75      5.96 o
  -4   7  19        3.56        3.00      9.22 o
  -3   7  19        3.51        4.47      4.58 o
  -2   7  19       23.99       21.07      5.17 o
  -1   7  19       13.91       17.29      4.97 o
   0   7  19       23.78       20.71      4.83 o
   1   7  19       13.18       18.81      4.90 o
   2   7  19       25.00       22.32      9.97 o
   3   7  19        4.01       -3.66      5.26 o
   4   7  19        3.52        5.76      8.11 o
  -3   8  19       26.71       26.01      6.12 o
  -2   8  19       30.00       26.66      5.59 o
  -1   8  19       21.67       19.31      7.01 o
   0   8  19       68.53       76.11      7.25 o
   1   8  19       21.25       29.95      7.01 o
   2   8  19       29.91       35.16      8.21 o
   3   8  19       27.58       15.51      6.67 o
   0   9  19       16.82        9.21     10.45 o
   0   0  20      110.58      103.72     10.16 o
   1   0  20       22.29       23.94      4.07 o
   2   0  20        4.12        5.11      3.42 o
   3   0  20      271.50      290.46     13.05 o
   4   0  20      137.41      141.91     10.62 o
   5   0  20      105.10       93.21     11.48 o
   6   0  20        3.19        3.62      6.58 o
  -6   1  20        0.53        2.31      8.68 o
  -5   1  20        0.30        6.64      6.68 o
  -4   1  20       86.30       86.51      8.83 o
  -3   1  20       31.84       45.89      7.05 o
  -2   1  20      129.59      125.56      7.90 o
  -1   1  20       68.22       70.46      5.53 o
   0   1  20       76.36       62.98      6.16 o
   1   1  20       68.28       71.23      8.34 o
   2   1  20      132.62      133.56      6.81 o
   3   1  20       34.63       41.43      8.93 o
   4   1  20       83.20       80.40     13.27 o
   5   1  20        0.31        0.75     13.02 o
   6   1  20        0.58       -5.67      5.67 o
  -6   2  20       26.57       22.64      7.84 o
  -5   2  20       46.36       46.46      9.08 o
  -4   2  20        0.13        0.78      7.61 o
  -3   2  20      136.00      153.74      8.43 o
  -2   2  20       83.05       92.80      6.11 o
  -1   2  20       11.59        9.56      3.63 o
   0   2  20        8.02        6.61      3.54 o
   1   2  20        9.52       12.69      3.60 o
   2   2  20       83.53       87.96      7.90 o
   3   2  20      138.39      138.00     12.15 o
   4   2  20        0.12        4.32      5.23 o
   5   2  20       46.58       37.72     10.77 o
   6   2  20       26.86       26.05      7.84 o
  -5   3  20       21.88       24.59      7.96 o
  -4   3  20       36.74       33.26      8.07 o
  -3   3  20       17.19       21.58      4.66 o
  -2   3  20       76.51       84.37      6.93 o
  -1   3  20       94.29       90.25      7.12 o
   0   3  20       39.77       41.78      4.86 o
   1   3  20       92.04       94.43      6.17 o
   2   3  20       77.14       77.96      8.28 o
   3   3  20       17.30       16.13      5.69 o
   4   3  20       38.41       41.06      7.90 o
   5   3  20       22.84       24.23      6.72 o
  -5   4  20       58.69       75.40     10.55 o
  -4   4  20       45.58       52.97     12.05 o
  -3   4  20       29.86       34.34      5.37 o
  -2   4  20        1.90       -1.21      3.33 o
  -1   4  20        0.22        0.77      3.73 o
   0   4  20      129.17      130.22      7.10 o
   1   4  20        0.18       -1.28      3.52 o
   2   4  20        2.03       11.22      5.19 o
   3   4  20       28.83       37.53      9.53 o
   4   4  20       45.90       43.56      7.34 o
   5   4  20       59.26       69.93      8.59 o
  -5   5  20       12.94       12.84      7.59 o
  -4   5  20       87.42       87.53     11.11 o
  -3   5  20       26.03       26.70      5.44 o
  -2   5  20       78.67       80.64      7.05 o
  -1   5  20        6.68        5.82      4.41 o
   0   5  20        1.21       -3.20      3.20 o
   1   5  20        6.50       -1.79      3.87 o
   2   5  20       78.28       67.76      8.15 o
   3   5  20       26.88       22.43      6.55 o
   4   5  20       85.97       86.02      9.21 o
   5   5  20       13.21        9.38      7.29 o
  -4   6  20       17.31       10.94      7.55 o
  -3   6  20       23.73       32.90      5.60 o
  -2   6  20       29.96       35.70      5.60 o
  -1   6  20       17.94       21.45      5.06 o
   0   6  20       22.55       17.43      4.86 o
   1   6  20       17.64       15.30      6.82 o
   2   6  20       31.42       33.39      6.88 o
   3   6  20       23.07       29.54      6.90 o
   4   6  20       17.06        7.57      6.21 o
  -3   7  20        6.66        6.21      5.22 o
  -2   7  20        1.00        2.34      5.52 o
  -1   7  20        6.93        3.22      4.50 o
   0   7  20        1.92        1.61      4.36 o
   1   7  20        7.07       10.50      6.01 o
   2   7  20        1.01        3.13      5.70 o
   3   7  20        6.78        8.11      7.44 o
  -1   8  20        5.97        6.09      5.80 o
   0   8  20        2.07       -4.28      4.28 o
   1   8  20        5.70       -0.19      5.74 o
   1   0  21       49.75       41.55      4.84 o
   2   0  21        9.15       13.77      4.41 o
   3   0  21       35.67       42.24      7.42 o
   4   0  21       43.24       56.25      7.93 o
   5   0  21       17.07       22.34      7.96 o
  -5   1  21       31.44       20.59      9.16 o
  -4   1  21       34.62       30.48      6.90 o
  -3   1  21       93.63      107.67     12.73 o
  -2   1  21       97.05      108.71      9.00 o
  -1   1  21       25.57       20.64      4.20 o
   0   1  21       34.45       39.41      5.53 o
   1   1  21       25.13       33.00      4.53 o
   2   1  21       96.15       99.88      7.23 o
   3   1  21       93.01      105.59      9.58 o
   4   1  21       33.79       44.73      7.21 o
   5   1  21       32.90       41.16     18.96 o
  -5   2  21       67.48       95.86     11.82 o
  -4   2  21      162.03      162.20     24.91 o
  -3   2  21        8.88       14.96      5.92 o
  -2   2  21       48.54       41.19      5.75 o
  -1   2  21       16.73       17.23      4.68 o
   0   2  21      116.94      122.24     10.39 o
   1   2  21       16.48       15.70      3.91 o
   2   2  21       48.03       45.71      7.30 o
   3   2  21        9.03        6.51      5.38 o
   4   2  21      165.12      159.67     11.63 o
   5   2  21       66.53       57.12     18.48 o
  -5   3  21        2.42       10.93      7.27 o
  -4   3  21        4.57        8.84      7.05 o
  -3   3  21      106.61      135.21     11.32 o
  -2   3  21        7.39        2.65      4.08 o
  -1   3  21       24.78       20.24      4.89 o
   0   3  21        8.94        7.07      4.20 o
   1   3  21       23.71       28.80      5.98 o
   2   3  21        7.98       11.54      5.63 o
   3   3  21      104.28      107.68     10.46 o
   4   3  21        4.48        8.34      5.68 o
   5   3  21        2.41        5.00      5.58 o
  -4   4  21       20.65       29.09      8.41 o
  -3   4  21        1.57        5.77      4.35 o
  -2   4  21       32.49       32.68      7.27 o
  -1   4  21       55.06       58.18      6.34 o
   0   4  21       29.10       15.29      4.80 o
   1   4  21       53.66       52.29      6.91 o
   2   4  21       32.10       27.59      7.97 o
   3   4  21        1.46       -5.49      5.49 o
   4   4  21       20.17       25.98      6.99 o
  -3   5  21        0.44        2.80      4.33 o
  -2   5  21       15.13        7.83      4.45 o
  -1   5  21        2.15       -0.90      4.01 o
   0   5  21       94.08       90.29      8.08 o
   1   5  21        2.02        1.87      4.15 o
   2   5  21       15.01       18.81      6.35 o
   3   5  21        0.41       -2.64      6.68 o
  -2   6  21       20.56       25.19      5.34 o
  -1   6  21        3.04       -3.74      3.74 o
   0   6  21       14.11        7.53      4.67 o
   1   6  21        3.17       -4.69      4.69 o
   2   6  21       20.14       10.27      5.84 o
   0   7  21        7.93        0.86      4.66 o
   0   0  22       27.01       24.78      7.18 o
   1   0  22        3.79       -0.87      3.87 o
   2   0  22       12.08       11.26      4.54 o
   3   0  22       20.93       24.41      7.12 o
   4   0  22      204.24      200.40     12.94 o
  -4   1  22       68.60       67.01     10.79 o
  -3   1  22       83.18       93.73      9.61 o
  -2   1  22       87.97       80.34      7.05 o
  -1   1  22       10.39       10.72      4.43 o
   0   1  22        0.57       -3.79      3.79 o
   1   1  22       10.43        9.95      4.39 o
   2   1  22       87.81       88.34     14.26 o
   3   1  22       82.87      100.62      9.89 o
   4   1  22       68.62       74.15      8.88 o
  -4   2  22       10.16        2.46      7.16 o
  -3   2  22       17.89       15.53      6.09 o
  -2   2  22       18.12       14.88      4.82 o
  -1   2  22       10.76       18.58      4.87 o
   0   2  22        3.26       -2.93      3.86 o
   1   2  22       10.80        2.88      4.10 o
   2   2  22       19.58       16.66      6.20 o
   3   2  22       16.70       16.57      6.43 o
   4   2  22        9.54       12.59      6.21 o
  -3   3  22        9.62        8.23      6.39 o
  -2   3  22       24.66       20.96      5.27 o
  -1   3  22        6.02        1.95      4.18 o
   0   3  22        9.20        6.77      4.28 o
   1   3  22        5.07        6.26      4.97 o
   2   3  22       24.04       29.87      6.99 o
   3   3  22        9.65        5.97      5.96 o
  -3   4  22       33.54       35.04      7.14 o
  -2   4  22       14.03        5.18      4.49 o
  -1   4  22       36.88       30.17      5.53 o
   0   4  22       31.83       19.04      5.15 o
   1   4  22       37.34       38.86      5.83 o
   2   4  22       13.70       10.57      7.81 o
   3   4  22       32.58       24.15      7.09 o
  -2   5  22       20.44       16.31      5.14 o
  -1   5  22       16.41       15.06      5.08 o
   0   5  22        6.38        8.18      4.65 o
   1   5  22       16.21       20.90      6.56 o
   2   5  22       20.27       13.02      6.05 o
   1   0  23       11.83        9.80      5.98 o
   2   0  23        3.06        3.27      5.54 o
   3   0  23       53.04       42.07      8.09 o
  -3   1  23       51.34       59.00      8.58 o
  -2   1  23        2.95        0.56      5.38 o
  -1   1  23        0.44        2.96      4.17 o
   0   1  23       14.91       17.18      4.94 o
   1   1  23        0.55        0.25      5.06 o
   2   1  23        2.60        0.99      5.64 o
   3   1  23       50.57       52.12      8.11 o
  -2   2  23       22.65       23.19      5.24 o
  -1   2  23       20.91       20.80      5.42 o
   0   2  23        9.09       10.25      4.67 o
   1   2  23       21.05       15.47      4.98 o
   2   2  23       22.21       25.58      6.41 o
  -2   3  23       16.56       24.93      5.25 o
  -1   3  23        8.44       12.70      4.89 o
   0   3  23        0.01       -0.05      4.32 o
   1   3  23        8.90        6.89      4.44 o
   2   3  23       16.68       20.88      7.65 o
   0   4  23       14.25       13.44      9.80 o
 
